# Supplementary material for: Ethyl­triphenyl­phospho­nium bromide dihydrate
Source: Acta Crystallogr Sect E Struct Rep Online. 2011 Jul 9;67(Pt 8):o1950. doi: 10.1107/S1600536811026559 (PMC3212335; doi:10.1107/S1600536811026559)
Supplement: Supplementary file 1 [file e-67-o1950-sup1.cif]

##############################################################################
#                                                                            #
# This CIF contains the data in a paper accepted for publication in          #
# Acta Crystallographica Section E. It conforms to the requirements of       #
# Notes for Authors for Acta Crystallographica Section E, and has been       #
# peer reviewed under the auspices of the IUCr Commission on Journals.       #
#                                                                            #
# Full details of the Crystallographic Information File format               #
# are given in the paper "The Crystallographic Information File (CIF):       #
# a New Standard Archive File for Crystallography" by S. R. Hall, F. H.      #
# Allen and I. D. Brown [Acta Cryst. (1991), A47, 655-685].                  #
#                                                                            #
# The current version of the core CIF dictionary is obtainable from          #
# ftp://ftp.iucr.org/pub/cif_core.dic.                                       #
#                                                                            #
# Software is freely available for graphical display of the structure(s)     #
# in this CIF. For information consult the CIF software page                 #
# http://www.iucr.org/resources/cif/software.                                #
#                                                                            #
# This file may be used for bona fide research purposes within the           #
# scientific community so long as proper attribution is given to the journal # 
# article from which it was obtained.                                        #
#                                                                            #
##############################################################################
data_I
_audit_creation_method     SHELXL-97
_chemical_name_systematic
;
Ethyltriphenylphosphonium bromide dihydrate
;
_chemical_name_common     ?
_chemical_formula_moiety     'C20 H20 P +, Br -, 2(H2 O)'
_chemical_formula_sum     'C20 H24 Br O2 P'
_chemical_formula_iupac     'C20 H20 P +, Br -, 2H2 O'
_chemical_formula_weight     407.27
_chemical_melting_point     ?
_symmetry_cell_setting     orthorhombic
_symmetry_space_group_name_H-M     'P 21 21 21'
_symmetry_space_group_name_Hall     'P 2ac 2ab'
loop_
    _symmetry_equiv_pos_as_xyz
    'x, y, z'
    '-x+1/2, -y, z+1/2'
    'x+1/2, -y+1/2, -z'
    '-x, y+1/2, -z+1/2'
_cell_length_a     8.8030(2)
_cell_length_b     12.7450(3)
_cell_length_c     17.5779(3)
_cell_angle_alpha     90.00
_cell_angle_beta     90.00
_cell_angle_gamma     90.00
_cell_volume     1972.14(7)
_cell_formula_units_Z     4
_cell_measurement_reflns_used     9915
_cell_measurement_theta_min     2.59
_cell_measurement_theta_max     28.32
_cell_measurement_temperature     200(2)
_exptl_crystal_description     'block'
_exptl_crystal_colour     'colourless'
_exptl_crystal_size_max     0.498
_exptl_crystal_size_mid     0.426
_exptl_crystal_size_min     0.256
_exptl_crystal_density_diffrn     1.372
_exptl_crystal_density_meas     ?
_exptl_crystal_density_method     'not measured'
_exptl_crystal_F_000     840
_exptl_absorpt_coefficient_mu     2.174
_exptl_absorpt_correction_type     multi-scan
_exptl_absorpt_process_details
;
(SADABS; Bruker, 2008)
;
_exptl_absorpt_correction_T_min     0.7504
_exptl_absorpt_correction_T_max     1.0000
_exptl_special_details     ?
_diffrn_ambient_temperature     200(2)
_diffrn_radiation_type     MoK\a
_diffrn_radiation_wavelength     0.71073
_diffrn_radiation_source     'fine-focus sealed tube'
_diffrn_radiation_monochromator     graphite
_diffrn_measurement_device_type     'Bruker APEXII CCD'
_diffrn_measurement_device     ?
_diffrn_measurement_method     '\f and \w'
_diffrn_reflns_number     17777
_diffrn_reflns_av_R_equivalents     0.0147
_diffrn_reflns_av_sigmaI/netI     0.0368
_diffrn_reflns_theta_min     1.97
_diffrn_reflns_theta_max     28.34
_diffrn_reflns_theta_full     28.34
_diffrn_measured_fraction_theta_max     0.996
_diffrn_measured_fraction_theta_full     0.996
_diffrn_reflns_limit_h_min     -11
_diffrn_reflns_limit_h_max     11
_diffrn_reflns_limit_k_min     -17
_diffrn_reflns_limit_k_max     17
_diffrn_reflns_limit_l_min     -23
_diffrn_reflns_limit_l_max     23
_refine_special_details
;
;
_reflns_number_total     4847
_reflns_number_gt     4616
_reflns_threshold_expression     I>2sigma(I)
_refine_ls_structure_factor_coef     Fsqd
_refine_ls_matrix_type     full
_refine_ls_R_factor_all     0.0200
_refine_ls_R_factor_gt     0.0183
_refine_ls_wR_factor_gt     0.0472
_refine_ls_wR_factor_ref     0.0476
_refine_ls_goodness_of_fit_ref     1.044
_refine_ls_restrained_S_all     1.044
_refine_ls_number_reflns     4847
_refine_ls_number_parameters     235
_refine_ls_number_restraints     6
_refine_ls_hydrogen_treatment     mixed
_refine_ls_weighting_scheme     calc
_refine_ls_weighting_details
         'calc w=1/[\s^2^(Fo^2^)+(0.0125P)^2^+0.0400P] where P=(Fo^2^+2Fc^2^)/3'
_atom_sites_solution_hydrogens     geom
_atom_sites_solution_primary     direct
_atom_sites_solution_secondary     difmap
_refine_ls_shift/su_max     0.001
_refine_ls_shift/su_mean     0.000
_refine_diff_density_max     0.362
_refine_diff_density_min     -0.254
_refine_ls_extinction_method     none
_refine_ls_extinction_coef     ?
_refine_ls_abs_structure_details     'Flack (1983), <b>2057 Friedel pairs</b>'
_refine_ls_abs_structure_Flack     0.001(4)
loop_
    _atom_type_symbol
    _atom_type_description
    _atom_type_scat_dispersion_real
    _atom_type_scat_dispersion_imag
    _atom_type_scat_source
    'C' 'C' 0.0033 0.0016
                         'International Tables Vol C Tables 4.2.6.8 and 6.1.1.4'
    'H' 'H' 0.0000 0.0000
                         'International Tables Vol C Tables 4.2.6.8 and 6.1.1.4'
    'Br' 'Br' -0.2901 2.4595
                         'International Tables Vol C Tables 4.2.6.8 and 6.1.1.4'
    'O' 'O' 0.0106 0.0060
                         'International Tables Vol C Tables 4.2.6.8 and 6.1.1.4'
    'P' 'P' 0.1023 0.0942
                         'International Tables Vol C Tables 4.2.6.8 and 6.1.1.4'
_computing_data_collection     'APEX2 (Bruker, 2010)'
_computing_cell_refinement     'SAINT (Bruker, 2010)'
_computing_data_reduction     'SAINT (Bruker, 2010)'
_computing_structure_solution     'SHELXS97 (Sheldrick, 2008)'
_computing_structure_refinement     'SHELXL97 (Sheldrick, 2008)'
_computing_molecular_graphics
 'ORTEP-3 for Windows (Farrugia, 1997) and Mercury (Macrae <i>et al.</i>, 2008)'
_computing_publication_material
                            'SHELXL97 (Sheldrick, 2008) and PLATON (Spek, 2009)'
loop_
    _atom_site_type_symbol
    _atom_site_label
    _atom_site_fract_x
    _atom_site_fract_y
    _atom_site_fract_z
    _atom_site_U_iso_or_equiv
    _atom_site_adp_type
    _atom_site_calc_flag
    _atom_site_refinement_flags
    _atom_site_occupancy
    _atom_site_symmetry_multiplicity
    _atom_site_disorder_assembly
    _atom_site_disorder_group
    P P1 0.11207(4) 0.62436(2) 0.247940(19) 0.01803(6) Uani d . 1 1 . .
    C C1 0.14585(17) 0.71121(9) 0.32676(8) 0.0254(3) Uani d . 1 1 . .
    H H1A 0.0827 0.7749 0.3207 0.031 Uiso calc R 1 1 . .
    H H1B 0.1148 0.6761 0.3745 0.031 Uiso calc R 1 1 . .
    C C2 0.31276(19) 0.74301(11) 0.33249(10) 0.0370(4) Uani d . 1 1 . .
    H H2A 0.3430 0.7799 0.2860 0.056 Uiso calc R 1 1 . .
    H H2B 0.3756 0.6801 0.3388 0.056 Uiso calc R 1 1 . .
    H H2C 0.3268 0.7894 0.3764 0.056 Uiso calc R 1 1 . .
    C C11 0.17287(16) 0.69097(9) 0.16351(7) 0.0214(3) Uani d . 1 1 . .
    C C12 0.09242(18) 0.78138(10) 0.14349(9) 0.0307(3) Uani d . 1 1 . .
    H H12 0.0041 0.8008 0.1712 0.037 Uiso calc R 1 1 . .
    C C13 0.1415(2) 0.84243(11) 0.08333(9) 0.0403(4) Uani d . 1 1 . .
    H H13 0.0869 0.9037 0.0693 0.048 Uiso calc R 1 1 . .
    C C14 0.2709(2) 0.81376(14) 0.04356(11) 0.0477(5) Uani d . 1 1 . .
    H H14 0.3058 0.8562 0.0027 0.057 Uiso calc R 1 1 . .
    C C15 0.3489(2) 0.72443(14) 0.06281(10) 0.0463(4) Uani d . 1 1 . .
    H H15 0.4365 0.7049 0.0345 0.056 Uiso calc R 1 1 . .
    C C16 0.30136(18) 0.66239(12) 0.12314(9) 0.0317(3) Uani d . 1 1 . .
    H H16 0.3563 0.6010 0.1366 0.038 Uiso calc R 1 1 . .
    C C21 0.20967(14) 0.50274(8) 0.26212(8) 0.0197(2) Uani d . 1 1 . .
    C C22 0.26143(16) 0.47526(10) 0.33420(8) 0.0253(3) Uani d . 1 1 . .
    H H22 0.2515 0.5230 0.3754 0.030 Uiso calc R 1 1 . .
    C C23 0.32766(18) 0.37759(10) 0.34554(9) 0.0318(3) Uani d . 1 1 . .
    H H23 0.3634 0.3582 0.3946 0.038 Uiso calc R 1 1 . .
    C C24 0.34127(18) 0.30872(10) 0.28520(10) 0.0326(3) Uani d . 1 1 . .
    H H24 0.3875 0.2422 0.2930 0.039 Uiso calc R 1 1 . .
    C C25 0.28901(17) 0.33492(10) 0.21405(9) 0.0308(3) Uani d . 1 1 . .
    H H25 0.2995 0.2867 0.1732 0.037 Uiso calc R 1 1 . .
    C C26 0.22083(16) 0.43177(9) 0.20171(8) 0.0249(3) Uani d . 1 1 . .
    H H26 0.1823 0.4495 0.1529 0.030 Uiso calc R 1 1 . .
    C C31 -0.08483(13) 0.59071(9) 0.23979(7) 0.0213(2) Uani d . 1 1 . .
    C C32 -0.17155(16) 0.57888(10) 0.30530(8) 0.0273(3) Uani d . 1 1 . .
    H H32 -0.1306 0.5966 0.3536 0.033 Uiso calc R 1 1 . .
    C C33 -0.31895(18) 0.54080(11) 0.29909(10) 0.0350(3) Uani d . 1 1 . .
    H H33 -0.3800 0.5329 0.3433 0.042 Uiso calc R 1 1 . .
    C C34 -0.37636(17) 0.51460(10) 0.22885(10) 0.0370(4) Uani d . 1 1 . .
    H H34 -0.4768 0.4878 0.2251 0.044 Uiso calc R 1 1 . .
    C C35 -0.29041(18) 0.52654(11) 0.16363(10) 0.0344(3) Uani d . 1 1 . .
    H H35 -0.3321 0.5086 0.1155 0.041 Uiso calc R 1 1 . .
    C C36 -0.14279(16) 0.56485(9) 0.16856(9) 0.0278(3) Uani d . 1 1 . .
    H H36 -0.0826 0.5732 0.1241 0.033 Uiso calc R 1 1 . .
    Br Br1 0.449193(19) 0.407894(11) 0.011711(8) 0.03538(5) Uani d . 1 1 . .
    O O90 0.3316(2) 0.15581(12) 0.02226(11) 0.0685(4) Uani d D 1 1 . .
    H H901 0.2440(19) 0.1498(18) 0.0054(14) 0.077(9) Uiso d D 1 1 . .
    H H902 0.340(4) 0.2210(13) 0.019(2) 0.127(13) Uiso d D 1 1 . .
    O O91 0.0667(2) 0.49128(14) 0.01528(11) 0.0693(4) Uani d D 1 1 . .
    H H911 0.017(3) 0.4362(16) 0.0119(16) 0.091(10) Uiso d D 1 1 . .
    H H912 0.157(2) 0.472(2) 0.0104(19) 0.117(12) Uiso d D 1 1 . .
loop_
    _atom_site_aniso_label
    _atom_site_aniso_U_11
    _atom_site_aniso_U_22
    _atom_site_aniso_U_33
    _atom_site_aniso_U_12
    _atom_site_aniso_U_13
    _atom_site_aniso_U_23
    P1 0.01657(14) 0.01950(12) 0.01802(15) -0.00030(10) 0.00031(14) 0.00029(10)
    C1 0.0313(8) 0.0232(5) 0.0218(6) -0.0020(5) -0.0001(6) -0.0033(5)
    C2 0.0371(9) 0.0361(7) 0.0379(9) -0.0122(6) -0.0038(8) -0.0069(6)
    C11 0.0222(6) 0.0234(5) 0.0184(6) -0.0038(5) -0.0015(6) 0.0024(4)
    C12 0.0351(8) 0.0284(6) 0.0285(7) 0.0013(5) -0.0018(6) 0.0036(5)
    C13 0.0585(11) 0.0302(6) 0.0321(8) -0.0061(7) -0.0111(9) 0.0098(6)
    C14 0.0624(12) 0.0506(9) 0.0302(8) -0.0207(9) 0.0006(9) 0.0158(7)
    C15 0.0424(10) 0.0613(10) 0.0354(9) -0.0063(8) 0.0152(9) 0.0080(8)
    C16 0.0286(7) 0.0378(7) 0.0289(8) 0.0004(6) 0.0058(7) 0.0045(6)
    C21 0.0152(6) 0.0197(4) 0.0242(7) -0.0011(4) -0.0001(6) 0.0020(4)
    C22 0.0251(7) 0.0277(6) 0.0231(7) -0.0003(5) -0.0004(6) 0.0023(5)
    C23 0.0298(7) 0.0326(6) 0.0331(8) 0.0015(6) -0.0036(7) 0.0118(5)
    C24 0.0292(7) 0.0206(5) 0.0482(9) 0.0023(5) 0.0046(8) 0.0064(6)
    C25 0.0318(8) 0.0209(5) 0.0396(9) -0.0028(5) 0.0071(7) -0.0051(6)
    C26 0.0241(7) 0.0256(6) 0.0251(7) -0.0033(5) -0.0003(6) -0.0010(5)
    C31 0.0175(5) 0.0195(4) 0.0270(6) 0.0003(4) 0.0007(5) 0.0004(5)
    C32 0.0223(6) 0.0292(6) 0.0304(7) 0.0003(5) 0.0010(6) 0.0057(5)
    C33 0.0232(7) 0.0343(7) 0.0474(10) -0.0012(6) 0.0075(7) 0.0111(6)
    C34 0.0198(7) 0.0282(6) 0.0630(11) -0.0043(5) -0.0044(8) 0.0072(6)
    C35 0.0267(7) 0.0320(6) 0.0444(10) -0.0018(6) -0.0106(7) -0.0053(6)
    C36 0.0228(7) 0.0291(6) 0.0315(8) -0.0004(5) -0.0023(6) -0.0025(5)
    Br1 0.03888(9) 0.04024(7) 0.02703(7) -0.00297(6) -0.00667(7) -0.00226(5)
    O90 0.0591(10) 0.0589(8) 0.0876(13) -0.0081(7) -0.0044(10) 0.0171(9)
    O91 0.0564(10) 0.0833(10) 0.0680(10) 0.0059(9) 0.0105(10) -0.0101(9)
_geom_special_details
;
;
loop_
    _geom_bond_atom_site_label_1
    _geom_bond_atom_site_label_2
    _geom_bond_site_symmetry_2
    _geom_bond_distance
    _geom_bond_publ_flag
    P1 C21 . 1.7896(11) ?
    P1 C31 . 1.7913(12) ?
    P1 C11 . 1.7915(13) ?
    P1 C1 . 1.7981(13) ?
    C1 C2 . 1.528(2) ?
    C1 H1A . 0.9900 ?
    C1 H1B . 0.9900 ?
    C2 H2A . 0.9800 ?
    C2 H2B . 0.9800 ?
    C2 H2C . 0.9800 ?
    C11 C16 . 1.384(2) ?
    C11 C12 . 1.3976(18) ?
    C12 C13 . 1.382(2) ?
    C12 H12 . 0.9500 ?
    C13 C14 . 1.385(3) ?
    C13 H13 . 0.9500 ?
    C14 C15 . 1.372(3) ?
    C14 H14 . 0.9500 ?
    C15 C16 . 1.388(2) ?
    C15 H15 . 0.9500 ?
    C16 H16 . 0.9500 ?
    C21 C22 . 1.3914(19) ?
    C21 C26 . 1.3983(18) ?
    C22 C23 . 1.3889(18) ?
    C22 H22 . 0.9500 ?
    C23 C24 . 1.382(2) ?
    C23 H23 . 0.9500 ?
    C24 C25 . 1.374(2) ?
    C24 H24 . 0.9500 ?
    C25 C26 . 1.3896(18) ?
    C25 H25 . 0.9500 ?
    C26 H26 . 0.9500 ?
    C31 C32 . 1.3896(19) ?
    C31 C36 . 1.3917(19) ?
    C32 C33 . 1.390(2) ?
    C32 H32 . 0.9500 ?
    C33 C34 . 1.375(2) ?
    C33 H33 . 0.9500 ?
    C34 C35 . 1.382(2) ?
    C34 H34 . 0.9500 ?
    C35 C36 . 1.391(2) ?
    C35 H35 . 0.9500 ?
    C36 H36 . 0.9500 ?
    O90 H901 . 0.830(15) ?
    O90 H902 . 0.836(15) ?
    O91 H911 . 0.830(15) ?
    O91 H912 . 0.836(16) ?
loop_
    _geom_angle_atom_site_label_1
    _geom_angle_atom_site_label_2
    _geom_angle_atom_site_label_3
    _geom_angle_site_symmetry_1
    _geom_angle_site_symmetry_3
    _geom_angle
    _geom_angle_publ_flag
    C21 P1 C31 . . 105.57(5) ?
    C21 P1 C11 . . 112.48(6) ?
    C31 P1 C11 . . 109.65(6) ?
    C21 P1 C1 . . 110.27(6) ?
    C31 P1 C1 . . 111.65(6) ?
    C11 P1 C1 . . 107.28(6) ?
    C2 C1 P1 . . 111.91(10) ?
    C2 C1 H1A . . 109.2 ?
    P1 C1 H1A . . 109.2 ?
    C2 C1 H1B . . 109.2 ?
    P1 C1 H1B . . 109.2 ?
    H1A C1 H1B . . 107.9 ?
    C1 C2 H2A . . 109.5 ?
    C1 C2 H2B . . 109.5 ?
    H2A C2 H2B . . 109.5 ?
    C1 C2 H2C . . 109.5 ?
    H2A C2 H2C . . 109.5 ?
    H2B C2 H2C . . 109.5 ?
    C16 C11 C12 . . 120.13(12) ?
    C16 C11 P1 . . 122.97(10) ?
    C12 C11 P1 . . 116.61(11) ?
    C13 C12 C11 . . 119.88(14) ?
    C13 C12 H12 . . 120.1 ?
    C11 C12 H12 . . 120.1 ?
    C12 C13 C14 . . 119.65(15) ?
    C12 C13 H13 . . 120.2 ?
    C14 C13 H13 . . 120.2 ?
    C15 C14 C13 . . 120.40(15) ?
    C15 C14 H14 . . 119.8 ?
    C13 C14 H14 . . 119.8 ?
    C14 C15 C16 . . 120.67(17) ?
    C14 C15 H15 . . 119.7 ?
    C16 C15 H15 . . 119.7 ?
    C11 C16 C15 . . 119.25(15) ?
    C11 C16 H16 . . 120.4 ?
    C15 C16 H16 . . 120.4 ?
    C22 C21 C26 . . 120.38(11) ?
    C22 C21 P1 . . 120.13(10) ?
    C26 C21 P1 . . 119.22(10) ?
    C23 C22 C21 . . 119.58(13) ?
    C23 C22 H22 . . 120.2 ?
    C21 C22 H22 . . 120.2 ?
    C24 C23 C22 . . 119.71(14) ?
    C24 C23 H23 . . 120.1 ?
    C22 C23 H23 . . 120.1 ?
    C25 C24 C23 . . 121.01(12) ?
    C25 C24 H24 . . 119.5 ?
    C23 C24 H24 . . 119.5 ?
    C24 C25 C26 . . 120.18(13) ?
    C24 C25 H25 . . 119.9 ?
    C26 C25 H25 . . 119.9 ?
    C25 C26 C21 . . 119.11(13) ?
    C25 C26 H26 . . 120.4 ?
    C21 C26 H26 . . 120.4 ?
    C32 C31 C36 . . 121.22(12) ?
    C32 C31 P1 . . 119.43(10) ?
    C36 C31 P1 . . 118.90(10) ?
    C33 C32 C31 . . 119.07(14) ?
    C33 C32 H32 . . 120.5 ?
    C31 C32 H32 . . 120.5 ?
    C34 C33 C32 . . 119.89(15) ?
    C34 C33 H33 . . 120.1 ?
    C32 C33 H33 . . 120.1 ?
    C33 C34 C35 . . 121.12(13) ?
    C33 C34 H34 . . 119.4 ?
    C35 C34 H34 . . 119.4 ?
    C34 C35 C36 . . 119.90(15) ?
    C34 C35 H35 . . 120.0 ?
    C36 C35 H35 . . 120.0 ?
    C35 C36 C31 . . 118.80(14) ?
    C35 C36 H36 . . 120.6 ?
    C31 C36 H36 . . 120.6 ?
    H901 O90 H902 . . 98.5(19) ?
    H911 O91 H912 . . 104(2) ?
loop_
    _geom_torsion_atom_site_label_1
    _geom_torsion_atom_site_label_2
    _geom_torsion_atom_site_label_3
    _geom_torsion_atom_site_label_4
    _geom_torsion_site_symmetry_1
    _geom_torsion_site_symmetry_2
    _geom_torsion_site_symmetry_3
    _geom_torsion_site_symmetry_4
    _geom_torsion
    _geom_torsion_publ_flag
    C21 P1 C1 C2 . . . . 64.80(11) ?
    C31 P1 C1 C2 . . . . -178.17(10) ?
    C11 P1 C1 C2 . . . . -58.01(12) ?
    C21 P1 C11 C16 . . . . -12.47(14) ?
    C31 P1 C11 C16 . . . . -129.61(12) ?
    C1 P1 C11 C16 . . . . 108.96(12) ?
    C21 P1 C11 C12 . . . . 173.72(10) ?
    C31 P1 C11 C12 . . . . 56.58(12) ?
    C1 P1 C11 C12 . . . . -64.85(12) ?
    C16 C11 C12 C13 . . . . -0.1(2) ?
    P1 C11 C12 C13 . . . . 173.87(12) ?
    C11 C12 C13 C14 . . . . -0.4(2) ?
    C12 C13 C14 C15 . . . . 1.0(3) ?
    C13 C14 C15 C16 . . . . -1.1(3) ?
    C12 C11 C16 C15 . . . . 0.0(2) ?
    P1 C11 C16 C15 . . . . -173.60(13) ?
    C14 C15 C16 C11 . . . . 0.6(3) ?
    C31 P1 C21 C22 . . . . -103.52(11) ?
    C11 P1 C21 C22 . . . . 136.94(11) ?
    C1 P1 C21 C22 . . . . 17.23(12) ?
    C31 P1 C21 C26 . . . . 70.65(11) ?
    C11 P1 C21 C26 . . . . -48.89(12) ?
    C1 P1 C21 C26 . . . . -168.60(10) ?
    C26 C21 C22 C23 . . . . 1.5(2) ?
    P1 C21 C22 C23 . . . . 175.58(11) ?
    C21 C22 C23 C24 . . . . -0.1(2) ?
    C22 C23 C24 C25 . . . . -0.6(2) ?
    C23 C24 C25 C26 . . . . -0.2(2) ?
    C24 C25 C26 C21 . . . . 1.5(2) ?
    C22 C21 C26 C25 . . . . -2.20(19) ?
    P1 C21 C26 C25 . . . . -176.35(10) ?
    C21 P1 C31 C32 . . . . 84.70(11) ?
    C11 P1 C31 C32 . . . . -153.90(10) ?
    C1 P1 C31 C32 . . . . -35.14(12) ?
    C21 P1 C31 C36 . . . . -87.72(11) ?
    C11 P1 C31 C36 . . . . 33.68(11) ?
    C1 P1 C31 C36 . . . . 152.44(10) ?
    C36 C31 C32 C33 . . . . -0.21(19) ?
    P1 C31 C32 C33 . . . . -172.45(10) ?
    C31 C32 C33 C34 . . . . 0.6(2) ?
    C32 C33 C34 C35 . . . . -0.7(2) ?
    C33 C34 C35 C36 . . . . 0.5(2) ?
    C34 C35 C36 C31 . . . . -0.2(2) ?
    C32 C31 C36 C35 . . . . 0.01(19) ?
    P1 C31 C36 C35 . . . . 172.29(10) ?
loop_
    _geom_hbond_atom_site_label_D
    _geom_hbond_atom_site_label_H
    _geom_hbond_atom_site_label_A
    _geom_hbond_site_symmetry_A
    _geom_hbond_distance_DH
    _geom_hbond_distance_HA
    _geom_hbond_distance_DA
    _geom_hbond_angle_DHA
    O90 H901 Br1 3_455 0.830(15) 2.714(16) 3.5137(18) 162(2)
    O90 H902 Br1 . 0.836(15) 2.572(16) 3.3806(15) 163(3)
    O91 H911 O90 3_455 0.830(15) 2.096(18) 2.869(3) 155(3)
    O91 H912 Br1 . 0.836(16) 2.699(16) 3.5315(17) 174(3)
    C35 H35 Br1 1_455 0.95 2.95 3.8305(16) 155
    C1 H1B Br1 2_565 0.99 2.70 3.6843(14) 174
data_global
_journal_date_recd_electronic     2011-06-21
_journal_date_accepted     2011-07-04
_journal_name_full     'Acta Crystallographica, Section E'
_journal_year     2011
_journal_volume     67
_journal_issue      8
_journal_page_first     o1950
_journal_page_last     o1950
_journal_paper_category     QO
_journal_coeditor_code     EZ2252
_publ_contact_author_name     'Dr Richard Betz'
_publ_contact_author_address
;
Department of Chemistry
Nelson Mandela Metropolitan University
Summerstrand Campus (South)
University Way
Summerstrand
PO Box 77000
Port Elizabeth
6031
South Africa
;
_publ_contact_author_email     'richard.betz@webmail.co.za'
_publ_contact_author_fax     '+27-41-504-4236'
_publ_contact_author_phone     '+27-41-504-4285'
_publ_section_title
;
Ethyltriphenylphosphonium bromide dihydrate
;
loop_
    _publ_author_name
    _publ_author_address
    'Betz, Richard'
;
Nelson Mandela Metropolitan University
Summerstrand Campus
Department of Chemistry
University Way
Summerstrand
PO Box 77000
Port Elizabeth 6031
South Africa
;
    'Gerber, Thomas'
;
Nelson Mandela Metropolitan University
Summerstrand Campus
Department of Chemistry
University Way
Summerstrand
PO Box 77000
Port Elizabeth 6031
South Africa
;
