# Supplementary material for: Ethyl­triphenyl­phospho­nium bromide dihydrate
Source: Acta Crystallogr Sect E Struct Rep Online. 2011 Jul 9;67(Pt 8):o1950. doi: 10.1107/S1600536811026559 (PMC3212335; doi:10.1107/S1600536811026559)
Supplement: Supplementary file 3 [file e-67-o1950-Isup3.hkl]

# 
# h,k,l, Fc-squared, Fo-squared, sigma(Fo-squared) and status flag 
# 
data_I
_shelx_title ' ba253_s in P2(1)2(1)2(1)' 
_shelx_refln_list_code          4 
_shelx_F_calc_maximum      148.59 
_exptl_crystal_F_000       840.00 
_reflns_d_resolution_high  0.7487 
 
loop_ 
 _symmetry_equiv_pos_as_xyz 
 'x, y, z' 
 '-x+1/2, -y, z+1/2' 
 'x+1/2, -y+1/2, -z' 
 '-x, y+1/2, -z+1/2' 
 
_cell_length_a     8.8030 
_cell_length_b    12.7450 
_cell_length_c    17.5779 
_cell_angle_alpha  90.000 
_cell_angle_beta   90.000 
_cell_angle_gamma  90.000 
 
_shelx_F_squared_multiplier     1.000 
 
loop_ 
 _refln_index_h 
 _refln_index_k 
 _refln_index_l 
 _refln_F_squared_calc 
 _refln_F_squared_meas 
 _refln_F_squared_sigma 
 _refln_observed_status 
   2   0   0     6846.65     6911.38    223.93 o 
   4   0   0     4151.67     4615.58    172.72 o 
   6   0   0       11.37       15.70      3.31 o 
   8   0   0     1229.63     1162.18     53.92 o 
  10   0   0      117.82      131.46     10.45 o 
   1   1   0     3542.53     3526.34     68.32 o 
   3   1   0     2707.72     2574.70     59.04 o 
   4   1   0     1764.50     1722.36     45.57 o 
   5   1   0     8632.49     8847.26    233.98 o 
   6   1   0       12.52       14.33      2.04 o 
   7   1   0      296.63      299.12      8.75 o 
   8   1   0      178.01      183.99      7.90 o 
   9   1   0       39.02       34.67      4.17 o 
  10   1   0       13.75       16.66      4.35 o 
  11   1   0       21.68       23.58      9.48 o 
   0   2   0     3918.83     3939.04    127.72 o 
   2   2   0     1639.59     1604.48     32.52 o 
   3   2   0      282.58      271.50      5.75 o 
   4   2   0     1575.20     1747.41     42.44 o 
   5   2   0     1006.77     1033.37     27.50 o 
   6   2   0     1228.38     1233.45     35.96 o 
   7   2   0      324.84      320.84     10.18 o 
   8   2   0      114.47      115.81      6.26 o 
   9   2   0      314.65      304.46     11.44 o 
  10   2   0       31.39       27.60      5.02 o 
  11   2   0      118.58      117.92     14.55 o 
   1   3   0     2843.31     3060.88     62.88 o 
   2   3   0     3637.99     3472.37     70.56 o 
   3   3   0     1301.43     1388.19     31.67 o 
   4   3   0     3967.55     3748.39     99.46 o 
   5   3   0     1795.47     1906.61     61.91 o 
   6   3   0     2257.73     2291.20     66.47 o 
   7   3   0      112.22      119.34      5.21 o 
   8   3   0      200.59      222.12      8.87 o 
   9   3   0        2.14       -1.98      4.45 o 
  10   3   0       73.92       71.31      6.25 o 
  11   3   0      124.06      132.92     12.35 o 
   0   4   0     2920.52     2975.24     96.59 o 
   1   4   0     7738.59     7611.22    163.58 o 
   2   4   0     4435.61     4745.75    102.30 o 
   3   4   0     2468.04     2502.37     61.10 o 
   4   4   0      354.56      396.35     11.96 o 
   5   4   0      850.47      936.00     30.66 o 
   6   4   0      179.90      197.23      7.67 o 
   7   4   0      176.78      188.22      7.70 o 
   8   4   0       51.26       43.54      5.53 o 
   9   4   0      585.19      593.30     23.49 o 
  10   4   0       35.54       32.98      7.75 o 
  11   4   0       46.73       46.95      8.72 o 
   1   5   0       26.04       17.13      1.56 o 
   2   5   0     3188.21     3576.03     87.35 o 
   3   5   0     5216.55     5215.51    137.56 o 
   4   5   0     1248.12     1257.63     33.20 o 
   5   5   0     3610.11     3630.97    117.59 o 
   6   5   0      855.83      835.15     27.49 o 
   7   5   0       37.65       48.09      4.44 o 
   8   5   0        4.78        5.70      4.07 o 
   9   5   0       92.57       94.05      6.51 o 
  10   5   0       14.75       14.36      8.06 o 
  11   5   0      170.26      188.13     14.63 o 
   0   6   0      970.97      847.59     32.07 o 
   1   6   0     4560.11     4868.33    129.39 o 
   2   6   0     9058.38     9365.46    246.12 o 
   3   6   0       19.59       20.16      1.95 o 
   4   6   0        7.83       14.13      3.10 o 
   5   6   0      663.74      676.91     22.50 o 
   6   6   0      310.03      315.57     11.28 o 
   7   6   0      265.48      250.76     11.41 o 
   8   6   0      640.97      657.45     25.77 o 
   9   6   0      180.14      182.16     12.86 o 
  10   6   0      431.07      473.26     24.93 o 
   1   7   0       15.51       20.49      2.11 o 
   2   7   0      201.55      173.47      5.60 o 
   3   7   0      154.89      141.93      4.66 o 
   4   7   0     6413.99     6574.81    159.98 o 
   5   7   0      243.13      230.05      8.83 o 
   6   7   0      216.18      232.26     10.81 o 
   7   7   0     1004.36     1041.93     39.82 o 
   8   7   0       28.14       25.39      4.43 o 
   9   7   0      288.81      298.32     17.22 o 
  10   7   0      113.41      129.29     12.26 o 
   0   8   0       67.81       50.44      4.83 o 
   1   8   0     7786.80     7701.61    224.49 o 
   2   8   0      223.54      279.96      8.35 o 
   3   8   0       15.23       14.87      2.62 o 
   4   8   0      372.35      355.02     10.24 o 
   5   8   0       15.19       21.49      2.73 o 
   6   8   0      309.12      307.64     13.28 o 
   7   8   0      175.24      174.66      9.53 o 
   8   8   0      251.62      234.04     14.32 o 
   9   8   0      769.13      810.83     39.43 o 
  10   8   0      258.55      288.17     18.27 o 
   1   9   0     1366.64     1317.23     38.69 o 
   2   9   0       38.14       45.36      3.14 o 
   3   9   0     1228.07     1205.01     32.08 o 
   4   9   0     1684.89     1647.51     43.66 o 
   5   9   0       22.91       19.24      3.17 o 
   6   9   0     1296.16     1350.97     44.41 o 
   7   9   0      120.06      108.08      7.28 o 
   8   9   0      828.82      826.24     40.13 o 
   9   9   0      149.29      147.23     13.74 o 
   0  10   0     3088.42     3021.47    138.71 o 
   1  10   0      536.78      502.52     14.07 o 
   2  10   0     1969.35     1906.89     50.42 o 
   3  10   0       95.38       86.00      4.79 o 
   4  10   0       11.46       17.48      3.38 o 
   5  10   0      104.30      118.07      5.68 o 
   6  10   0      209.87      208.03      9.18 o 
   7  10   0      129.13      137.42      8.87 o 
   8  10   0      163.63      164.04     14.23 o 
   9  10   0      541.58      568.01     29.53 o 
   1  11   0      106.80       97.41      4.94 o 
   2  11   0     1702.87     1593.37     42.30 o 
   3  11   0      245.71      234.30      7.90 o 
   4  11   0      178.28      167.32      6.76 o 
   5  11   0     1247.22     1280.60     34.28 o 
   6  11   0       21.67       22.21      4.62 o 
   7  11   0     1054.09     1067.23     50.65 o 
   8  11   0        9.44        9.04      9.35 o 
   0  12   0      600.05      585.83     23.62 o 
   1  12   0      895.15      875.70     23.78 o 
   2  12   0      128.16      122.47      6.03 o 
   3  12   0        2.75        2.42      3.85 o 
   4  12   0      781.47      808.79     22.15 o 
   5  12   0       53.14       56.06      4.56 o 
   6  12   0       27.33       26.45      5.20 o 
   7  12   0      112.90       97.12     10.58 o 
   8  12   0      553.73      599.27     31.25 o 
   1  13   0       62.89       64.59      4.60 o 
   2  13   0       14.15       17.04      4.13 o 
   3  13   0      344.80      320.62     10.44 o 
   4  13   0      124.38      138.22      6.85 o 
   5  13   0      705.21      706.07     19.71 o 
   6  13   0      747.69      747.88     25.35 o 
   7  13   0      105.26      124.36     12.14 o 
   0  14   0        0.91       -0.81      5.39 o 
   1  14   0       13.54       16.01      4.47 o 
   2  14   0        5.07        3.94      4.27 o 
   3  14   0     1362.58     1382.88     37.15 o 
   4  14   0      100.92      105.69      5.95 o 
   5  14   0       76.35       92.20      6.33 o 
   6  14   0        0.02       -7.99      7.99 o 
   1  15   0       72.65       95.26      5.30 o 
   2  15   0        1.74        6.94      4.79 o 
   3  15   0        5.66       12.39      4.85 o 
   4  15   0      106.72      131.64      8.01 o 
   5  15   0      221.30      223.39      9.96 o 
   0  16   0       53.17       54.57      6.73 o 
   1  16   0       32.01       38.32      4.58 o 
   2  16   0      245.51      274.28      9.95 o 
   3  16   0       37.25       30.54      5.29 o 
   4  16   0      152.99      164.41     10.86 o 
   1   0   1     2310.47     2277.08     55.70 o 
   2   0   1     3226.42     3328.20     76.41 o 
   3   0   1       67.46       64.78      2.03 o 
   4   0   1     3461.76     3507.12     92.87 o 
   5   0   1     3970.51     4200.80    111.15 o 
   6   0   1     2884.58     2974.77     78.70 o 
   7   0   1       67.04       71.47      3.72 o 
   8   0   1      767.42      768.38     25.59 o 
   9   0   1      414.48      426.90     15.12 o 
  10   0   1        6.07        5.64      4.27 o 
  11   0   1        9.88        2.42      8.82 o 
 -11   1   1      382.41      399.37     29.09 o 
 -10   1   1      442.38      439.35     17.26 o 
  -9   1   1      409.07      421.75     14.68 o 
  -8   1   1      915.14      890.39     26.94 o 
  -7   1   1      763.93      792.20     29.08 o 
  -6   1   1      119.40      120.07      4.64 o 
  -5   1   1      329.27      378.70     10.66 o 
  -4   1   1      590.15      623.29     17.25 o 
  -3   1   1     4069.31     4027.77    100.32 o 
  -2   1   1     4215.16     4522.09     98.35 o 
  -1   1   1     5076.49     5129.66    143.66 o 
   0   1   1      491.45      503.16     18.78 o 
   1   1   1     5824.67     5847.23    144.16 o 
   2   1   1     3857.12     4151.21     93.62 o 
   3   1   1     4731.99     4733.70    100.40 o 
   4   1   1      626.79      675.86     17.45 o 
   5   1   1      339.41      401.07     10.75 o 
   6   1   1      101.76      104.40      4.13 o 
   7   1   1      955.36      985.68     24.70 o 
   8   1   1      747.73      733.41     26.89 o 
   9   1   1      401.37      409.97     14.67 o 
  10   1   1      581.10      572.81     20.23 o 
  11   1   1      289.50      293.18     15.90 o 
 -11   2   1       13.45        7.71      9.92 o 
 -10   2   1      239.72      235.58      9.91 o 
  -9   2   1      161.65      159.24      7.59 o 
  -8   2   1      319.35      340.43     11.61 o 
  -7   2   1      565.60      557.78     21.50 o 
  -6   2   1       98.62       85.66      4.29 o 
  -5   2   1     7302.81     7385.70    222.06 o 
  -4   2   1     4880.90     5115.76    132.37 o 
  -3   2   1     7595.54     7652.46    168.05 o 
  -1   2   1      424.05      444.27      9.70 o 
   0   2   1     4611.36     4504.96    103.34 o 
   1   2   1      369.21      391.46      9.71 o 
   2   2   1      183.60      194.84      4.19 o 
   3   2   1     7103.33     7188.25    150.80 o 
   4   2   1     5602.44     5860.89    135.60 o 
   5   2   1     7856.83     7915.62    203.33 o 
   6   2   1      125.97      110.26      4.13 o 
   7   2   1      404.13      402.40     13.88 o 
   8   2   1      286.57      296.72     11.65 o 
   9   2   1      153.25      158.04      7.61 o 
  10   2   1      239.35      236.07     11.46 o 
  11   2   1       14.65       17.27      5.40 o 
 -11   3   1      215.16      230.10     21.16 o 
 -10   3   1      539.19      558.17     26.81 o 
  -9   3   1       48.73       43.90      4.71 o 
  -8   3   1     1175.62     1223.67     44.66 o 
  -7   3   1      753.14      696.32     22.95 o 
  -6   3   1     1348.35     1391.58     49.77 o 
  -5   3   1      244.58      245.36      8.21 o 
  -4   3   1     1841.10     1924.63     54.63 o 
  -3   3   1      697.95      711.28     17.99 o 
  -2   3   1    10043.57    10056.00    194.44 o 
  -1   3   1    13260.34    13709.78    371.79 o 
   1   3   1    13864.25    14450.89    403.70 o 
   2   3   1     8874.05     8976.51    193.18 o 
   3   3   1      631.99      653.49     15.58 o 
   4   3   1     2182.21     2307.16     56.85 o 
   5   3   1      282.12      276.47      7.61 o 
   6   3   1     1614.02     1693.09     45.88 o 
   7   3   1      718.05      689.32     20.56 o 
   8   3   1     1104.05     1143.95     38.62 o 
   9   3   1       67.00       63.68      4.61 o 
  10   3   1      499.73      516.40     21.44 o 
  11   3   1      235.17      236.02     15.00 o 
 -11   4   1       22.65       15.77      8.38 o 
 -10   4   1       18.50       16.92      7.50 o 
  -9   4   1      419.64      428.47     20.65 o 
  -8   4   1       43.91       42.09      4.19 o 
  -7   4   1     1448.71     1486.16     54.20 o 
  -6   4   1     2424.26     2423.78     91.60 o 
  -5   4   1     2347.15     2319.10    106.29 o 
  -4   4   1     3881.40     3954.50    109.62 o 
  -3   4   1     4073.20     4047.60     97.77 o 
  -2   4   1     2906.04     2943.71     67.68 o 
  -1   4   1     3664.63     3723.83     72.42 o 
   0   4   1     2522.71     2527.85     57.96 o 
   1   4   1     3264.20     3322.87     81.49 o 
   2   4   1     2951.07     2979.17     60.22 o 
   3   4   1     4617.05     4641.01    105.69 o 
   4   4   1     3420.82     3573.38    109.37 o 
   5   4   1     2985.30     3003.81    112.36 o 
   6   4   1     2473.16     2481.99     80.00 o 
   7   4   1     1348.03     1378.34     53.77 o 
   8   4   1       25.35       27.96      4.49 o 
   9   4   1      370.38      365.91     16.01 o 
  10   4   1       18.50       16.85      5.19 o 
  11   4   1       28.38       28.71      8.15 o 
 -11   5   1      270.87      278.18     16.44 o 
 -10   5   1      149.71      155.39     11.77 o 
  -9   5   1      861.36      905.02     42.00 o 
  -8   5   1      305.75      303.94     13.53 o 
  -7   5   1     1168.70     1174.14     47.47 o 
  -6   5   1      273.50      266.46     12.04 o 
  -5   5   1       46.55       47.26      3.91 o 
  -4   5   1      330.61      358.23     11.56 o 
  -3   5   1     3148.11     3201.30     80.63 o 
  -2   5   1      733.24      801.73     17.99 o 
  -1   5   1     9453.68     9260.30    225.46 o 
   0   5   1     1291.22     1306.67     34.72 o 
   1   5   1    11015.41    10750.73    262.76 o 
   2   5   1      594.59      649.60     17.88 o 
   3   5   1     3340.92     3425.23     87.13 o 
   4   5   1      371.28      398.25     10.51 o 
   5   5   1       49.65       48.28      3.11 o 
   6   5   1      314.57      311.16     10.85 o 
   7   5   1     1368.60     1365.92     48.52 o 
   8   5   1      343.46      340.33     13.82 o 
   9   5   1      829.70      865.26     33.93 o 
  10   5   1      116.54      122.63     11.44 o 
  11   5   1      192.76      206.14     16.08 o 
 -10   6   1      139.80      132.59     12.58 o 
  -9   6   1       85.03       91.72      9.04 o 
  -8   6   1      957.16      935.86     40.44 o 
  -7   6   1      155.17      146.77      7.50 o 
  -6   6   1     1830.33     1787.67     67.54 o 
  -5   6   1      293.99      303.13     12.22 o 
  -4   6   1     5911.24     5741.39    141.48 o 
  -3   6   1      979.71      991.99     24.00 o 
  -2   6   1     3122.50     3068.41     76.08 o 
  -1   6   1      655.55      705.94     17.92 o 
   0   6   1       57.74       39.61      2.24 o 
   1   6   1      710.14      751.85     21.51 o 
   2   6   1     2770.43     2724.29     76.05 o 
   3   6   1      808.30      817.53     22.14 o 
   4   6   1     6008.05     5865.04    165.93 o 
   5   6   1      273.05      287.88     10.52 o 
   6   6   1     2515.10     2606.15     97.64 o 
   7   6   1      129.94      128.36      7.96 o 
   8   6   1      803.26      789.71     32.52 o 
   9   6   1       93.91      102.55      7.68 o 
  10   6   1      149.43      151.41     12.54 o 
 -10   7   1      213.45      210.28     14.42 o 
  -9   7   1      399.23      398.39     21.04 o 
  -8   7   1      287.51      296.50     18.43 o 
  -7   7   1      358.33      371.51     15.94 o 
  -6   7   1      489.93      505.64     17.59 o 
  -5   7   1      210.75      203.87      7.93 o 
  -4   7   1      830.29      858.32     23.95 o 
  -3   7   1      439.01      425.37     11.99 o 
  -2   7   1     2360.11     2345.43     70.39 o 
  -1   7   1     4442.81     4304.56    110.56 o 
   0   7   1     4756.10     4792.53    139.00 o 
   1   7   1     5084.85     4894.99    132.96 o 
   2   7   1     3120.15     3087.40     78.28 o 
   3   7   1      456.74      439.41     11.99 o 
   4   7   1      915.84      938.78     24.05 o 
   5   7   1      203.80      198.63      7.05 o 
   6   7   1      594.87      613.71     27.50 o 
   7   7   1      464.01      474.95     22.04 o 
   8   7   1      368.61      383.39     15.04 o 
   9   7   1      370.86      385.86     21.15 o 
  10   7   1      186.50      189.96     15.17 o 
 -10   8   1       42.79       41.30      9.82 o 
  -9   8   1      348.33      348.14     18.56 o 
  -8   8   1       42.97       42.60      7.94 o 
  -7   8   1      624.23      649.26     33.27 o 
  -6   8   1       28.48       29.17      4.01 o 
  -5   8   1     2458.28     2467.58     69.98 o 
  -4   8   1       49.35       45.91      3.14 o 
  -3   8   1     2012.68     1977.66     50.33 o 
  -2   8   1      275.40      257.02      7.60 o 
  -1   8   1      662.93      656.38     16.16 o 
   0   8   1        7.49        8.18      2.86 o 
   1   8   1      632.48      630.46     19.37 o 
   2   8   1      256.83      237.86      7.48 o 
   3   8   1     1903.48     1833.91     50.27 o 
   4   8   1       57.18       51.63      3.16 o 
   5   8   1     2884.13     2890.75     76.37 o 
   6   8   1       31.91       30.02      4.89 o 
   7   8   1      684.67      711.87     27.05 o 
   8   8   1       40.74       40.56      5.31 o 
   9   8   1      288.57      294.66     18.54 o 
  10   8   1       36.84       37.80      9.23 o 
  -9   9   1       62.03       52.02      9.43 o 
  -8   9   1      209.54      218.32     16.41 o 
  -7   9   1       50.19       47.33      8.15 o 
  -6   9   1      358.80      356.35     13.89 o 
  -5   9   1       16.02       18.14      3.13 o 
  -4   9   1      217.53      222.77      7.11 o 
  -3   9   1      547.36      575.14     17.73 o 
  -2   9   1     1702.46     1656.96     48.96 o 
  -1   9   1      958.52      981.81     26.86 o 
   0   9   1     2133.14     2038.58     66.33 o 
   1   9   1     1029.94     1036.89     29.78 o 
   2   9   1     2119.34     2056.77     49.03 o 
   3   9   1      698.64      726.22     17.78 o 
   4   9   1      188.69      200.06      7.01 o 
   5   9   1       14.41       12.82      3.53 o 
   6   9   1      431.63      422.52     14.01 o 
   7   9   1       81.25       86.65      6.62 o 
   8   9   1      267.14      283.78     12.60 o 
   9   9   1       78.48       67.41      9.76 o 
  -9  10   1       45.81       45.40      9.74 o 
  -8  10   1      310.45      296.88     22.92 o 
  -7  10   1      128.73      125.72     10.53 o 
  -6  10   1      584.14      581.45     21.28 o 
  -5  10   1      449.38      445.92     12.00 o 
  -4  10   1     1373.01     1328.37     38.39 o 
  -3  10   1      283.79      261.30      9.49 o 
  -2  10   1      287.80      295.95      9.58 o 
  -1  10   1      171.34      156.29      5.70 o 
   0  10   1      744.10      714.47     23.94 o 
   1  10   1      132.74      125.63      6.29 o 
   2  10   1      347.15      344.15      9.59 o 
   3  10   1      381.96      356.91      9.51 o 
   4  10   1     1605.33     1561.09     38.45 o 
   5  10   1      360.34      359.02     12.85 o 
   6  10   1      663.27      662.48     21.39 o 
   7  10   1      190.13      188.25      9.46 o 
   8  10   1      220.00      217.05     16.18 o 
   9  10   1       50.24       45.92      9.72 o 
  -8  11   1       14.82       14.17      9.25 o 
  -7  11   1      224.99      217.00     15.77 o 
  -6  11   1       76.71       77.70      5.84 o 
  -5  11   1       47.70       51.00      4.16 o 
  -4  11   1       62.32       58.41      4.16 o 
  -3  11   1      603.16      606.24     18.88 o 
  -2  11   1      479.67      468.80     13.55 o 
  -1  11   1     1361.58     1340.97     37.72 o 
   0  11   1       32.21       31.90      4.08 o 
   1  11   1     1548.96     1517.85     41.94 o 
   2  11   1      489.28      477.96     13.56 o 
   3  11   1      763.66      769.32     18.94 o 
   4  11   1       76.44       72.13      4.24 o 
   5  11   1       52.18       56.22      4.24 o 
   6  11   1       71.62       67.99      5.53 o 
   7  11   1      301.98      299.91     16.16 o 
   8  11   1       15.45       19.18      9.27 o 
  -8  12   1        6.75       12.14     10.27 o 
  -7  12   1      170.22      154.82     12.84 o 
  -6  12   1      395.27      406.29     19.32 o 
  -5  12   1      670.33      648.26     20.29 o 
  -4  12   1      444.69      454.85     13.38 o 
  -3  12   1      181.05      181.86      7.49 o 
  -2  12   1      255.73      256.83      8.48 o 
  -1  12   1      233.53      231.70      7.68 o 
   0  12   1       16.53       16.11      3.42 o 
   1  12   1      194.88      193.88      7.65 o 
   2  12   1      245.68      245.76      8.41 o 
   3  12   1      212.59      208.94      7.39 o 
   4  12   1      448.56      457.17     13.32 o 
   5  12   1      831.76      819.02     20.41 o 
   6  12   1      472.70      468.65     16.07 o 
   7  12   1      129.02      118.03     12.14 o 
   8  12   1       12.51       10.26      9.74 o 
  -7  13   1      267.75      273.00     17.45 o 
  -6  13   1       73.14       62.78      7.97 o 
  -5  13   1        2.22        1.50      4.23 o 
  -4  13   1       10.44       13.45      4.19 o 
  -3  13   1      394.85      380.62     11.04 o 
  -2  13   1     1113.42     1072.24     31.99 o 
  -1  13   1      426.30      415.69     11.78 o 
   0  13   1      802.30      802.15     20.51 o 
   1  13   1      362.80      359.61     11.83 o 
   2  13   1     1360.80     1309.26     32.07 o 
   3  13   1      343.03      323.89     10.94 o 
   4  13   1       13.80       21.69      4.41 o 
   5  13   1        4.00        2.99      4.93 o 
   6  13   1      100.25       89.06      7.76 o 
   7  13   1      224.07      225.07     17.83 o 
  -6  14   1       78.63       81.91      9.28 o 
  -5  14   1      308.62      311.86     12.02 o 
  -4  14   1      129.53      135.89      7.17 o 
  -3  14   1      862.69      839.36     21.03 o 
  -2  14   1       17.42       20.15      4.36 o 
  -1  14   1      166.33      162.10      7.62 o 
   0  14   1       88.08       94.94      5.02 o 
   1  14   1      210.62      198.98      7.45 o 
   2  14   1       11.69       15.68      4.59 o 
   3  14   1      675.47      667.66     21.00 o 
   4  14   1      144.44      144.74      7.14 o 
   5  14   1      430.83      435.25     17.37 o 
   6  14   1       96.68       93.33      7.42 o 
  -5  15   1       15.51       24.16      7.35 o 
  -4  15   1        6.49       11.87      4.94 o 
  -3  15   1       34.42       38.91      5.22 o 
  -2  15   1      335.92      352.47     10.47 o 
  -1  15   1      390.64      378.39     11.97 o 
   0  15   1      227.57      235.33      7.70 o 
   1  15   1      465.01      451.05     11.12 o 
   2  15   1      249.60      268.82     10.44 o 
   3  15   1       63.48       65.71      5.18 o 
   4  15   1        7.74        8.36      5.36 o 
   5  15   1       15.87       17.20      5.59 o 
  -3  16   1       93.35      100.54      6.07 o 
  -2  16   1      137.76      163.09      8.09 o 
  -1  16   1       49.48       51.79      5.03 o 
   0  16   1       23.87       27.45      4.54 o 
   1  16   1       52.13       57.93      4.82 o 
   2  16   1      135.45      155.57      7.96 o 
   3  16   1       79.01       79.03      6.55 o 
   0  17   1       42.08       43.00      7.02 o 
   0   0   2     3469.26     3135.12    117.86 o 
   1   0   2      635.91      686.32     17.24 o 
   3   0   2      390.46      390.82      9.17 o 
   4   0   2     4799.77     4957.63    131.19 o 
   5   0   2      125.78      113.00      3.95 o 
   6   0   2      330.67      385.70     11.77 o 
   7   0   2      133.91      124.53      5.25 o 
   8   0   2     2090.08     2241.30     72.87 o 
   9   0   2      129.98      122.54      6.70 o 
  10   0   2     1981.87     1999.11     75.25 o 
  11   0   2        1.00       -7.15      7.15 o 
 -11   1   2      357.10      373.81     27.11 o 
 -10   1   2      101.36      104.65      8.89 o 
  -9   1   2       15.33        9.95      3.62 o 
  -8   1   2      406.28      402.66     13.99 o 
  -7   1   2     2520.27     2525.23     73.67 o 
  -6   1   2     2148.53     2148.08     63.39 o 
  -5   1   2     4327.34     4283.75    121.08 o 
  -4   1   2     2338.12     2529.66     72.46 o 
  -3   1   2    13900.52    14227.18    346.48 o 
   0   1   2      100.86      106.53      2.71 o 
   2   1   2      391.16      393.05     11.50 o 
   3   1   2    13996.05    14359.36    328.07 o 
   4   1   2     2302.43     2477.92     61.11 o 
   5   1   2     4133.28     4086.78    110.30 o 
   6   1   2     2186.44     2225.17     58.11 o 
   7   1   2     2482.21     2552.18     73.65 o 
   8   1   2      397.59      391.53     14.04 o 
   9   1   2       12.67        6.65      3.87 o 
  10   1   2      120.57      127.35      8.18 o 
  11   1   2      325.59      335.25     18.73 o 
 -11   2   2      422.65      411.27     31.30 o 
 -10   2   2      195.90      204.05     10.95 o 
  -9   2   2     1163.17     1238.64     41.16 o 
  -8   2   2      403.32      404.67     13.64 o 
  -7   2   2     1846.38     1967.68     61.88 o 
  -6   2   2      278.59      271.02     10.08 o 
  -5   2   2      703.41      683.04     19.38 o 
  -4   2   2      750.03      780.08     19.49 o 
  -3   2   2    14622.98    15029.56    432.00 o 
  -2   2   2    11092.45    11500.01    294.28 o 
  -1   2   2     2600.08     2773.56     79.89 o 
   0   2   2      129.05      146.21      3.54 o 
   1   2   2     1260.73     1320.11     42.87 o 
   2   2   2    11995.09    12376.41    270.23 o 
   3   2   2    14749.87    15162.05    370.50 o 
   4   2   2      666.92      696.95     18.06 o 
   5   2   2      655.98      652.14     17.86 o 
   6   2   2      297.83      295.53      8.33 o 
   7   2   2     1724.04     1854.78     50.39 o 
   8   2   2      368.29      369.17     13.69 o 
   9   2   2     1193.37     1268.57     41.21 o 
  10   2   2      195.62      205.56     10.30 o 
  11   2   2      434.06      442.12     18.27 o 
 -11   3   2      105.60      113.07     13.67 o 
 -10   3   2      133.02      137.68     11.42 o 
  -9   3   2       31.19       29.04      6.86 o 
  -8   3   2     1017.78      996.15     44.65 o 
  -7   3   2      240.88      237.43      9.31 o 
  -6   3   2     4066.43     4126.13    131.91 o 
  -5   3   2     2230.14     2394.60     70.60 o 
  -4   3   2     4670.00     4732.33    134.09 o 
  -3   3   2     1319.31     1418.21     38.36 o 
  -2   3   2     5957.19     6190.45    123.63 o 
  -1   3   2    12065.29    11918.04    265.28 o 
   0   3   2     1061.48     1062.29     22.87 o 
   1   3   2    11511.42    11316.58    264.51 o 
   2   3   2     5618.13     5884.74    129.06 o 
   3   3   2     1174.08     1267.94     30.25 o 
   4   3   2     5493.37     5489.45    126.78 o 
   5   3   2     2313.87     2467.49     64.64 o 
   6   3   2     3975.34     4029.73    107.42 o 
   7   3   2      175.30      176.92      7.63 o 
   8   3   2      952.92      928.17     31.38 o 
   9   3   2       39.97       31.65      4.85 o 
  10   3   2      125.52      129.98      8.90 o 
  11   3   2      106.50      106.76      8.37 o 
 -11   4   2      191.92      188.89     20.72 o 
 -10   4   2      508.67      535.88     27.12 o 
  -9   4   2      470.95      471.71     24.44 o 
  -8   4   2      916.86      927.35     43.64 o 
  -7   4   2      242.55      260.46     14.26 o 
  -6   4   2      156.62      150.88      6.97 o 
  -5   4   2      423.50      462.10     16.37 o 
  -4   4   2     2134.22     2151.18     61.50 o 
  -1   4   2     9314.99     9252.16    178.99 o 
   0   4   2     4222.76     4588.45    105.22 o 
   1   4   2     8284.56     8173.04    201.37 o 
   2   4   2      706.24      713.33     14.75 o 
   3   4   2      617.33      716.05     27.10 o 
   4   4   2     2057.83     2069.51     61.41 o 
   5   4   2      485.45      521.26     16.65 o 
   6   4   2      144.72      144.59      6.48 o 
   7   4   2      237.46      246.07     11.16 o 
   8   4   2      892.94      927.61     35.50 o 
   9   4   2      493.44      493.94     19.68 o 
  10   4   2      516.93      534.71     21.71 o 
  11   4   2      226.80      225.36     14.99 o 
 -11   5   2      344.20      387.25     30.64 o 
 -10   5   2       71.85       75.94      9.34 o 
  -9   5   2       32.20       38.21      7.71 o 
  -8   5   2      167.32      157.00     11.52 o 
  -7   5   2     2887.67     2805.88    129.34 o 
  -6   5   2      372.05      402.29     17.76 o 
  -5   5   2     3344.30     3363.66    108.87 o 
  -4   5   2      400.23      390.12     10.77 o 
  -3   5   2      374.14      382.18     10.40 o 
  -2   5   2      764.33      772.58     20.76 o 
  -1   5   2     1954.58     2195.74     53.10 o 
   0   5   2      378.72      384.85     10.63 o 
   1   5   2     1942.11     2159.04     57.88 o 
   2   5   2      763.39      768.60     19.02 o 
   3   5   2      371.48      373.95     10.45 o 
   4   5   2      402.56      386.99     11.71 o 
   5   5   2     3367.84     3386.30    109.67 o 
   6   5   2      299.27      321.76     12.28 o 
   7   5   2     2876.45     2811.48    105.27 o 
   8   5   2      152.50      150.97      8.67 o 
   9   5   2       56.23       57.94      5.57 o 
  10   5   2       85.53       91.56      6.70 o 
  11   5   2      373.67      415.38     22.35 o 
 -10   6   2      212.90      218.04     15.93 o 
  -9   6   2      920.18      882.63     41.77 o 
  -8   6   2      386.26      390.38     20.20 o 
  -7   6   2       15.31       13.33      6.23 o 
  -6   6   2      211.16      207.62     16.31 o 
  -5   6   2      756.21      749.59     24.10 o 
  -4   6   2      973.46      961.17     23.29 o 
  -3   6   2     1165.51     1160.01     29.74 o 
  -2   6   2     2991.26     2882.88     72.05 o 
  -1   6   2      103.52      116.94      3.78 o 
   0   6   2     2721.01     2701.39     78.28 o 
   2   6   2     2723.62     2599.64     71.96 o 
   3   6   2     1099.38     1081.26     27.49 o 
   4   6   2      914.77      923.67     27.46 o 
   5   6   2      705.09      698.77     23.85 o 
   6   6   2      143.57      147.44      7.16 o 
   7   6   2       33.08       24.26      4.47 o 
   8   6   2      381.71      390.29     16.45 o 
   9   6   2      902.36      875.74     34.02 o 
  10   6   2      260.07      266.68     15.68 o 
 -10   7   2      124.44      129.73     13.11 o 
  -9   7   2       55.99       54.43      8.80 o 
  -8   7   2      242.94      254.89     14.88 o 
  -7   7   2      365.14      329.50     22.04 o 
  -6   7   2     3180.82     3122.54    140.79 o 
  -5   7   2      327.56      328.49     11.82 o 
  -4   7   2      715.39      698.75     18.80 o 
  -3   7   2     2063.15     2048.55     54.88 o 
  -2   7   2     1313.89     1442.58     39.47 o 
  -1   7   2     2157.28     2159.31     51.10 o 
   0   7   2       85.51       75.74      3.90 o 
   1   7   2     2032.00     1999.93     60.99 o 
   2   7   2     1418.81     1545.99     39.45 o 
   3   7   2     2134.81     2119.16     54.86 o 
   4   7   2      702.42      685.17     20.36 o 
   5   7   2      361.94      354.78     10.85 o 
   6   7   2     3116.42     3014.39    114.42 o 
   7   7   2      251.98      238.71     11.61 o 
   8   7   2      201.43      210.28     11.14 o 
   9   7   2       63.30       59.26      6.03 o 
  10   7   2      130.03      131.95     12.62 o 
 -10   8   2      199.49      206.96     15.63 o 
  -9   8   2      283.71      286.38     19.62 o 
  -8   8   2      246.68      232.72     15.25 o 
  -7   8   2      778.16      756.88     33.97 o 
  -6   8   2      533.74      539.95     26.02 o 
  -5   8   2       71.20       71.22      3.87 o 
  -4   8   2      223.72      218.42      5.98 o 
  -3   8   2     2191.75     2228.62     54.58 o 
  -2   8   2       49.48       44.37      2.89 o 
  -1   8   2     3250.47     3303.77     87.58 o 
   0   8   2      419.72      418.56     14.35 o 
   1   8   2     3978.77     4046.99    105.65 o 
   2   8   2       56.53       52.12      2.90 o 
   3   8   2     1887.42     1910.08     54.51 o 
   4   8   2      172.34      169.66      6.51 o 
   5   8   2       69.42       66.67      4.09 o 
   6   8   2      500.10      499.08     20.59 o 
   7   8   2      676.13      662.07     27.35 o 
   8   8   2      265.10      257.63     12.18 o 
   9   8   2      390.07      400.69     15.84 o 
  10   8   2      192.65      202.02     15.93 o 
  -9   9   2       14.41       14.55      9.25 o 
  -8   9   2       28.90       23.60      8.69 o 
  -7   9   2      367.59      367.44     20.46 o 
  -6   9   2      411.49      409.68     17.18 o 
  -5   9   2      863.08      806.23     21.76 o 
  -4   9   2     2385.85     2375.03     62.11 o 
  -3   9   2      156.68      158.55      5.70 o 
  -2   9   2     2968.01     2936.49     78.30 o 
  -1   9   2      135.34      142.13      5.02 o 
   0   9   2      129.68      142.39      6.55 o 
   1   9   2      136.36      143.22      5.89 o 
   2   9   2     3054.18     3017.39     78.28 o 
   3   9   2      129.56      136.75      5.82 o 
   4   9   2     2351.43     2335.59     62.11 o 
   5   9   2      858.41      800.07     23.73 o 
   6   9   2      403.58      404.25     14.70 o 
   7   9   2      386.80      386.11     16.39 o 
   8   9   2       37.59       39.57      5.72 o 
   9   9   2        9.67        8.86      8.62 o 
  -9  10   2       58.28       54.46     10.32 o 
  -8  10   2      283.49      283.66     17.06 o 
  -7  10   2       55.59       55.04      6.96 o 
  -6  10   2      144.38      130.43      9.31 o 
  -5  10   2      454.68      459.35     12.90 o 
  -4  10   2      571.76      542.64     15.12 o 
  -3  10   2      212.36      220.54      7.49 o 
  -2  10   2     1250.46     1222.21     33.63 o 
  -1  10   2      910.84      865.78     24.31 o 
   0  10   2      805.80      810.47     23.87 o 
   1  10   2      992.01      951.10     26.98 o 
   2  10   2     1335.34     1302.29     33.60 o 
   3  10   2      207.57      217.74      7.40 o 
   4  10   2      553.65      532.67     15.05 o 
   5  10   2      421.03      426.90     13.97 o 
   6  10   2      152.33      137.45      7.85 o 
   7  10   2       55.53       58.80      6.22 o 
   8  10   2      258.10      258.55     13.33 o 
   9  10   2       54.62       48.24     10.04 o 
  -8  11   2       51.60       49.05      9.81 o 
  -7  11   2       63.06       65.42      9.23 o 
  -6  11   2      203.63      208.19     11.19 o 
  -5  11   2      755.74      731.18     19.81 o 
  -4  11   2      178.64      162.31      6.63 o 
  -3  11   2     3322.71     3310.98     89.71 o 
  -2  11   2     1746.56     1667.30     43.01 o 
  -1  11   2      257.31      251.14      7.81 o 
   0  11   2      224.97      204.63      7.88 o 
   1  11   2      205.17      204.05      8.31 o 
   2  11   2     1652.04     1568.39     42.95 o 
   3  11   2     3527.26     3505.88     89.73 o 
   4  11   2      188.68      174.59      6.70 o 
   5  11   2      717.57      694.44     21.49 o 
   6  11   2      190.32      182.54      9.31 o 
   7  11   2       12.10       15.66      5.93 o 
   8  11   2       56.10       51.17      9.66 o 
  -8  12   2        3.91        1.11     10.34 o 
  -7  12   2       35.28       36.46      9.89 o 
  -6  12   2       64.84       73.77      7.61 o 
  -5  12   2        0.47        4.27      3.81 o 
  -4  12   2      250.43      241.62      8.16 o 
  -3  12   2      124.86      124.68      5.89 o 
  -2  12   2     1100.47     1103.80     28.17 o 
  -1  12   2      485.11      470.17     14.89 o 
   0  12   2     1881.92     1841.78     45.38 o 
   1  12   2      600.27      583.87     16.47 o 
   2  12   2      964.72      983.72     28.10 o 
   3  12   2       84.32       84.70      4.88 o 
   4  12   2      233.09      218.65      8.15 o 
   5  12   2        0.89        7.12      5.10 o 
   6  12   2       58.83       65.44      5.99 o 
   7  12   2       16.42       19.13      6.12 o 
   8  12   2        2.00       -1.76      9.67 o 
  -7  13   2       34.43       29.09     10.43 o 
  -6  13   2       33.62       28.24      9.43 o 
  -5  13   2        8.47        5.76      4.13 o 
  -4  13   2      951.74      917.42     24.49 o 
  -3  13   2      789.55      774.87     21.03 o 
  -2  13   2      778.98      780.69     22.30 o 
  -1  13   2      138.72      135.43      6.39 o 
   0  13   2       16.24       20.85      3.86 o 
   1  13   2      119.55      113.85      6.19 o 
   2  13   2      824.74      842.94     22.32 o 
   3  13   2      760.76      746.44     21.07 o 
   4  13   2      897.91      874.11     24.55 o 
   5  13   2       18.84       16.31      5.01 o 
   6  13   2       49.56       43.63      6.10 o 
   7  13   2       28.96       18.14      9.79 o 
  -6  14   2        7.53        0.72      8.82 o 
  -5  14   2      264.96      252.04     10.40 o 
  -4  14   2       31.14       34.44      4.68 o 
  -3  14   2       34.63       41.61      4.66 o 
  -2  14   2       11.69       13.15      4.36 o 
  -1  14   2     1062.78     1081.93     29.74 o 
   0  14   2       62.28       59.04      4.47 o 
   1  14   2     1104.91     1109.15     27.31 o 
   2  14   2       18.44       19.73      4.42 o 
   3  14   2       20.02       29.72      4.65 o 
   4  14   2       20.64       20.46      5.30 o 
   5  14   2      251.44      235.77     10.23 o 
   6  14   2        9.82        8.88      6.18 o 
  -5  15   2       97.65       94.62      8.51 o 
  -4  15   2      141.31      160.05      7.77 o 
  -3  15   2      349.07      347.32     11.07 o 
  -2  15   2      460.91      467.17     13.90 o 
  -1  15   2      253.36      250.18      8.76 o 
   0  15   2        0.25        6.68      4.35 o 
   1  15   2      266.92      270.34      8.26 o 
   2  15   2      445.62      449.14     12.65 o 
   3  15   2      312.22      309.07     10.90 o 
   4  15   2      156.05      166.02      8.67 o 
   5  15   2      142.81      143.32      8.72 o 
  -3  16   2       52.94       62.99      5.51 o 
  -2  16   2       92.69       99.22      6.12 o 
  -1  16   2       24.17       39.76      4.98 o 
   0  16   2     1071.45     1112.07     26.20 o 
   1  16   2       17.36       25.38      4.60 o 
   2  16   2      101.62      106.46      5.69 o 
   3  16   2       52.65       63.73      7.03 o 
   1   0   3     3391.39     3439.66     74.05 o 
   2   0   3    14543.06    15106.39    564.48 o 
   3   0   3      594.57      658.43     17.55 o 
   4   0   3      500.25      445.05     13.27 o 
   5   0   3       66.68       49.42      2.90 o 
   6   0   3     4414.14     4329.68    125.34 o 
   7   0   3      355.95      344.82     10.73 o 
   8   0   3      454.52      473.60     16.28 o 
   9   0   3      196.49      192.46      8.25 o 
  10   0   3       28.42       32.64      7.08 o 
  11   0   3        0.63       -5.57      7.52 o 
 -11   1   3      241.40      246.05     16.87 o 
 -10   1   3      474.88      467.04     29.97 o 
  -9   1   3      678.88      679.47     23.69 o 
  -8   1   3      456.54      460.54     17.52 o 
  -7   1   3      483.05      497.00     19.08 o 
  -6   1   3       48.86       41.56      2.75 o 
  -5   1   3       56.67       58.18      2.60 o 
  -3   1   3     2799.98     2826.05     68.65 o 
  -2   1   3     7956.97     8230.57    249.57 o 
  -1   1   3     7482.32     7609.25    213.48 o 
   0   1   3     7090.01     7399.55    179.37 o 
   1   1   3     9348.94     9496.05    320.80 o 
   2   1   3     8631.99     8895.02    211.52 o 
   3   1   3     2442.93     2467.56     60.14 o 
   4   1   3       38.43       44.95      1.93 o 
   5   1   3       54.76       62.67      3.02 o 
   6   1   3       98.37       89.21      5.32 o 
   7   1   3      315.84      340.87     13.70 o 
   8   1   3      558.37      570.36     17.63 o 
   9   1   3      723.10      733.78     23.74 o 
  10   1   3      347.28      333.04     14.99 o 
  11   1   3      321.23      336.05     16.99 o 
 -11   2   3       82.40       82.65     13.00 o 
 -10   2   3      202.66      195.50     19.18 o 
  -9   2   3       16.72       20.17      5.21 o 
  -8   2   3      105.12      109.24      8.18 o 
  -7   2   3     2355.26     2406.25     94.40 o 
  -6   2   3     1316.74     1338.45     47.04 o 
  -5   2   3     3532.91     3503.02    108.45 o 
  -4   2   3     2777.06     2953.36    117.97 o 
  -3   2   3     3516.37     3419.34    110.38 o 
  -2   2   3     2625.16     2776.23     82.70 o 
  -1   2   3     1509.32     1619.89     41.60 o 
   0   2   3     6796.52     6849.71    138.58 o 
   1   2   3     1609.31     1740.26     36.32 o 
   2   2   3     3183.26     3366.64     70.49 o 
   3   2   3     3583.95     3488.39     79.54 o 
   4   2   3     2232.25     2428.25     61.40 o 
   5   2   3     3332.23     3326.34     89.75 o 
   6   2   3     1144.29     1192.60     36.41 o 
   7   2   3     2526.46     2586.95     73.18 o 
   8   2   3      148.55      158.64      6.82 o 
   9   2   3        7.44        9.12      4.65 o 
  10   2   3      228.43      232.40     11.09 o 
  11   2   3       88.44      101.10     10.13 o 
 -11   3   3       47.91       49.59     11.46 o 
 -10   3   3      703.18      699.79     34.91 o 
  -9   3   3      196.74      183.18     12.16 o 
  -8   3   3      640.85      649.09     30.62 o 
  -7   3   3       45.72       37.01      5.83 o 
  -5   3   3       53.68       52.16      9.15 o 
  -4   3   3     1255.74     1231.84     68.10 o 
  -3   3   3     2230.43     2325.35     74.68 o 
  -2   3   3     5138.93     5098.77    121.13 o 
  -1   3   3     1023.62     1053.23     25.98 o 
   0   3   3    22078.03    22040.42   1426.68 o 
   1   3   3     1054.08     1074.98     23.00 o 
   2   3   3     4731.45     4767.60    104.83 o 
   3   3   3     2177.85     2259.54     51.97 o 
   4   3   3     1007.18      995.42     23.53 o 
   5   3   3      105.13       98.58      4.33 o 
   6   3   3      663.19      702.43     20.83 o 
   7   3   3       64.33       56.72      3.76 o 
   8   3   3      621.46      630.74     21.46 o 
   9   3   3      184.04      166.28      9.22 o 
  10   3   3      726.71      736.20     28.29 o 
  11   3   3       36.71       31.19      5.85 o 
 -11   4   3       94.35      110.20     14.33 o 
 -10   4   3       37.62       35.83      8.02 o 
  -9   4   3      103.85      105.88     11.05 o 
  -8   4   3      933.32      942.87     45.08 o 
  -7   4   3      635.92      618.99     31.52 o 
  -6   4   3      981.65      980.58     59.51 o 
  -5   4   3     3792.41     3840.99    154.70 o 
  -4   4   3     2784.83     2821.99    113.79 o 
  -3   4   3     4745.18     4846.06    153.73 o 
  -2   4   3     2201.40     2244.13     60.96 o 
  -1   4   3     4362.41     4519.20     95.58 o 
   0   4   3     3485.75     3641.74     78.17 o 
   1   4   3     4723.61     4867.18    100.74 o 
   2   4   3     2334.59     2359.29     50.23 o 
   3   4   3     4432.69     4598.86    114.08 o 
   4   4   3     3098.71     3106.56     73.54 o 
   5   4   3     3066.40     3103.63    107.98 o 
   6   4   3      796.13      824.91     27.83 o 
   7   4   3      698.71      692.02     25.82 o 
   8   4   3      971.01      974.68     36.97 o 
   9   4   3      138.27      140.39      8.26 o 
  10   4   3       51.11       53.10      6.02 o 
  11   4   3       68.93       77.47      6.84 o 
 -11   5   3      377.91      413.48     32.62 o 
 -10   5   3       84.97       83.78      9.65 o 
  -9   5   3      185.94      190.05     13.24 o 
  -8   5   3       66.34       61.94      7.09 o 
  -7   5   3     1514.41     1573.36     69.12 o 
  -6   5   3     1149.22     1163.04     50.42 o 
  -5   5   3      287.55      305.48     12.71 o 
  -4   5   3      463.70      476.18     17.24 o 
  -3   5   3     2178.65     2212.77     64.08 o 
  -2   5   3     2037.32     1978.38     50.09 o 
  -1   5   3    13380.76    13481.74    320.14 o 
   0   5   3       62.44       76.37      2.97 o 
   1   5   3    12871.32    12786.30    349.05 o 
   2   5   3     2154.28     2127.29     50.64 o 
   3   5   3     1735.74     1750.86     49.84 o 
   4   5   3      525.63      533.20     15.09 o 
   5   5   3      290.87      302.86     10.88 o 
   6   5   3     1019.20     1038.24     35.43 o 
   7   5   3     1377.43     1435.17     56.24 o 
   8   5   3       75.35       73.07      6.15 o 
   9   5   3      186.06      189.31     10.39 o 
  10   5   3      104.89      111.37      8.10 o 
  11   5   3      419.69      453.75     23.53 o 
 -10   6   3       41.82       59.01      8.95 o 
  -9   6   3       65.82       62.24      8.48 o 
  -8   6   3      179.29      171.47     17.41 o 
  -7   6   3       64.39       54.49      7.01 o 
  -6   6   3     3252.76     3180.62    143.07 o 
  -4   6   3     4439.43     4376.03    132.45 o 
  -3   6   3      875.89      958.46     25.14 o 
  -2   6   3     2002.16     1949.00     52.29 o 
  -1   6   3     1861.81     1952.65     47.54 o 
   0   6   3     1928.58     1970.17     51.66 o 
   1   6   3     1860.31     1944.76     51.82 o 
   2   6   3     2090.66     2031.47     57.87 o 
   3   6   3     1004.80     1095.62     27.09 o 
   4   6   3     3773.94     3718.26    129.03 o 
   5   6   3      319.37      299.38     10.62 o 
   6   6   3     3139.60     3077.99    116.90 o 
   7   6   3       35.17       30.10      4.89 o 
   8   6   3      297.66      308.76     16.28 o 
   9   6   3       69.38       66.46      6.15 o 
  10   6   3       37.15       45.90      6.13 o 
 -10   7   3      154.11      166.83     14.85 o 
  -9   7   3      155.18      168.67     16.20 o 
  -8   7   3      361.99      340.74     24.02 o 
  -7   7   3      424.77      425.84     19.95 o 
  -6   7   3      618.01      641.47     29.37 o 
  -5   7   3       72.94       72.85      6.04 o 
  -4   7   3      222.39      210.03      6.10 o 
  -3   7   3      311.60      270.37      8.85 o 
  -2   7   3     4189.32     4293.68    106.34 o 
  -1   7   3     4932.66     4847.56    112.48 o 
   0   7   3     1086.07     1020.20     26.96 o 
   1   7   3     4363.46     4282.92    133.82 o 
   2   7   3     3616.33     3749.28    117.70 o 
   3   7   3      216.75      186.61      8.54 o 
   4   7   3      236.48      214.21      7.32 o 
   5   7   3       98.42       94.26      5.69 o 
   6   7   3      578.51      582.55     23.70 o 
   7   7   3      351.74      357.18     16.02 o 
   8   7   3      282.39      274.30     12.95 o 
   9   7   3      178.90      195.66     10.58 o 
  10   7   3      201.45      212.00     14.37 o 
 -10   8   3       25.47       21.54      9.42 o 
  -9   8   3      118.50      134.15     12.77 o 
  -8   8   3      169.85      167.23     13.29 o 
  -7   8   3      931.21      941.56     45.82 o 
  -6   8   3      222.07      227.68     14.34 o 
  -5   8   3     1745.07     1720.53     59.93 o 
  -4   8   3      189.92      193.57      5.88 o 
  -3   8   3     2025.28     1998.01     47.88 o 
  -2   8   3      106.48      105.48      4.88 o 
  -1   8   3      533.27      513.98     13.85 o 
   0   8   3      332.93      350.51      9.94 o 
   1   8   3      692.53      688.55     23.58 o 
   2   8   3      137.85      133.68      5.25 o 
   3   8   3     1636.77     1627.17     47.80 o 
   4   8   3      197.04      204.13      7.23 o 
   5   8   3     1497.11     1485.80     45.39 o 
   6   8   3      226.39      230.82      9.43 o 
   7   8   3      979.49      981.90     37.20 o 
   8   8   3      162.52      162.02      9.66 o 
   9   8   3      153.43      174.48      9.84 o 
  10   8   3       15.16       11.60      9.00 o 
  -9   9   3      122.40      113.94     10.97 o 
  -8   9   3      572.57      582.52     27.35 o 
  -7   9   3      270.72      276.92     16.13 o 
  -5   9   3      230.32      227.34      9.35 o 
  -4   9   3       18.52       29.81      2.41 o 
  -3   9   3      312.89      336.51      8.87 o 
  -2   9   3     3522.53     3477.92     86.45 o 
  -1   9   3      648.00      670.19     22.47 o 
   0   9   3     1153.02     1039.67     30.22 o 
   1   9   3      424.83      435.09     21.51 o 
   2   9   3     3128.86     3061.82     95.66 o 
   3   9   3      226.25      243.33      8.68 o 
   4   9   3        8.82       16.06      3.19 o 
   5   9   3      189.12      183.75      7.73 o 
   6   9   3       51.01       53.12      4.07 o 
   7   9   3      244.64      244.05     12.47 o 
   8   9   3      498.70      512.90     21.95 o 
   9   9   3      104.88       97.95      8.09 o 
  -9  10   3       12.43       16.73      9.57 o 
  -8  10   3      299.64      284.67     19.64 o 
  -7  10   3      292.83      293.02     13.93 o 
  -6  10   3      587.86      577.75     21.57 o 
  -5  10   3       60.55       71.21      5.16 o 
  -4  10   3     1198.46     1181.95     28.17 o 
  -3  10   3      505.03      478.28     13.04 o 
  -2  10   3      813.80      786.23     20.99 o 
  -1  10   3      265.25      259.09      8.34 o 
   0  10   3      834.20      794.38     23.44 o 
   1  10   3      272.44      262.16      9.09 o 
   2  10   3      786.26      759.51     20.89 o 
   3  10   3      461.24      431.57     12.91 o 
   4  10   3      913.31      916.01     28.11 o 
   5  10   3       75.29       84.95      5.23 o 
   6  10   3      498.82      485.96     18.18 o 
   7  10   3      267.59      261.94     12.86 o 
   8  10   3      351.14      356.33     15.47 o 
   9  10   3        6.12       -0.04      9.31 o 
  -8  11   3       40.41       46.38     10.34 o 
  -7  11   3      199.88      202.01     10.98 o 
  -6  11   3      279.71      271.38     13.70 o 
  -5  11   3       62.62       60.48      4.22 o 
  -4  11   3      174.55      169.30      6.28 o 
  -3  11   3      695.85      697.70     18.96 o 
  -2  11   3      520.34      504.22     14.15 o 
  -1  11   3     1920.43     1850.08     45.78 o 
   0  11   3      448.89      465.10     13.31 o 
   1  11   3     1581.42     1577.50     50.58 o 
   2  11   3      508.18      486.76     14.01 o 
   3  11   3      665.56      675.61     18.90 o 
   4  11   3      133.22      128.89      6.40 o 
   5  11   3       60.12       55.77      4.67 o 
   6  11   3      301.01      286.20     11.36 o 
   7  11   3      144.74      144.88     10.57 o 
   8  11   3       45.23       54.36      6.91 o 
  -8  12   3      145.27      155.40     14.81 o 
  -7  12   3      253.07      244.55     17.40 o 
  -6  12   3      216.48      229.12     10.62 o 
  -5  12   3      507.46      502.61     15.47 o 
  -4  12   3      310.48      311.49     10.30 o 
  -3  12   3      295.99      288.47      8.82 o 
  -2  12   3      233.95      234.47      7.96 o 
  -1  12   3      687.41      672.28     19.74 o 
   0  12   3      178.44      169.85      6.30 o 
   1  12   3      764.46      756.92     19.72 o 
   2  12   3      207.58      209.59      7.80 o 
   3  12   3      251.81      243.21      8.76 o 
   4  12   3      339.45      340.17     10.30 o 
   5  12   3      352.18      350.95     21.51 o 
   6  12   3      163.86      175.08      9.69 o 
   7  12   3      311.64      304.06     13.81 o 
   8  12   3      156.53      159.53     15.24 o 
  -7  13   3      176.04      175.98     16.51 o 
  -6  13   3      160.62      158.45      9.50 o 
  -5  13   3      123.86      107.97      6.69 o 
  -4  13   3      208.57      215.72      7.97 o 
  -3  13   3      320.64      314.34     10.70 o 
  -2  13   3      338.17      341.01     10.13 o 
  -1  13   3      109.25      103.16      7.15 o 
   0  13   3     1057.19     1027.03     25.85 o 
   1  13   3      167.35      160.06      8.06 o 
   2  13   3      285.62      292.15     10.10 o 
   3  13   3      377.93      369.27     10.85 o 
   4  13   3      167.07      178.12      8.63 o 
   5  13   3      112.37       98.08      6.97 o 
   6  13   3      134.63      134.33      8.59 o 
   7  13   3      199.17      200.38     12.00 o 
  -6  14   3       16.35        6.34      8.52 o 
  -5  14   3      645.38      690.04     20.50 o 
  -4  14   3       32.11       40.17      4.66 o 
  -3  14   3      317.06      309.51     11.04 o 
  -2  14   3       74.38       67.18      4.97 o 
  -1  14   3        2.86        4.72      4.44 o 
   0  14   3       12.85       17.36      4.22 o 
   1  14   3        7.37       11.93      4.20 o 
   2  14   3       77.06       70.00      4.60 o 
   3  14   3      390.71      382.74     11.09 o 
   4  14   3       19.05       28.84      5.44 o 
   5  14   3      547.52      593.80     22.58 o 
   6  14   3        9.74        5.80      6.07 o 
  -5  15   3       45.20       57.67      6.56 o 
  -4  15   3       59.31       73.84      6.61 o 
  -3  15   3      383.08      392.95     11.82 o 
  -2  15   3      126.69      137.17      7.57 o 
  -1  15   3      260.11      260.04     10.78 o 
   0  15   3      211.40      257.14      8.63 o 
   1  15   3      178.93      182.87      7.14 o 
   2  15   3      174.34      193.84      7.07 o 
   3  15   3      306.68      328.23     12.88 o 
   4  15   3       74.31       86.72      7.05 o 
   5  15   3       52.43       71.86      6.95 o 
  -3  16   3       90.81      101.13      6.43 o 
  -2  16   3       18.14       23.44      5.25 o 
  -1  16   3       26.43       37.08      4.90 o 
   0  16   3       21.22       26.77      4.88 o 
   1  16   3       21.72       29.80      4.89 o 
   2  16   3       24.07       31.06      5.72 o 
   3  16   3      105.73      114.03      7.01 o 
   1   0   4     9601.42     9971.13    290.23 o 
   2   0   4    11939.16    12244.79    324.62 o 
   3   0   4     1985.87     2127.71     56.55 o 
   4   0   4        5.18       10.13      1.39 o 
   5   0   4        8.69        6.40      1.53 o 
   6   0   4     1755.99     1723.92     50.09 o 
   7   0   4       26.11       23.62      2.33 o 
   8   0   4      321.07      310.48     11.24 o 
   9   0   4      257.17      257.15     12.29 o 
  10   0   4       89.39       89.63      8.47 o 
  11   0   4       65.03       50.36      8.50 o 
 -11   1   4      102.71      101.39     15.43 o 
 -10   1   4      197.99      201.35     12.62 o 
  -9   1   4      122.58      116.01      8.11 o 
  -8   1   4      321.85      347.95     16.03 o 
  -6   1   4      427.12      425.42     13.34 o 
  -5   1   4     4341.50     4339.59    136.08 o 
  -4   1   4      604.84      567.71     17.28 o 
  -3   1   4     8102.45     7919.73    255.03 o 
  -2   1   4     4078.31     4054.28    108.76 o 
  -1   1   4     1732.10     1764.96     39.20 o 
   0   1   4      362.66      345.96      8.09 o 
   1   1   4     1640.83     1664.49     39.08 o 
   2   1   4     4143.75     4133.18    100.70 o 
   3   1   4     7971.33     7851.40    180.70 o 
   4   1   4      545.81      510.04     14.28 o 
   5   1   4     4182.05     4199.47    123.31 o 
   6   1   4      370.00      373.28     12.05 o 
   7   1   4      331.93      327.77     10.34 o 
   8   1   4      390.38      414.16     13.75 o 
   9   1   4      106.60      101.79      7.15 o 
  10   1   4      166.84      167.21     13.22 o 
  11   1   4      132.55      137.30     12.33 o 
 -11   2   4      138.12      139.96     17.41 o 
 -10   2   4        0.30       -5.29      9.92 o 
  -9   2   4        5.73        8.21      6.47 o 
  -8   2   4      430.39      439.26     21.19 o 
  -7   2   4     1180.62     1169.89     48.82 o 
  -6   2   4      381.94      368.14     13.99 o 
  -5   2   4     2234.55     2284.37     85.56 o 
  -4   2   4      814.65      846.07     33.52 o 
  -3   2   4     1331.92     1343.14     63.35 o 
  -2   2   4     2969.33     2922.54     80.78 o 
  -1   2   4    18590.53    18412.16    588.28 o 
   0   2   4    11216.95    11512.06    276.89 o 
   1   2   4    17512.71    17735.50    813.93 o 
   2   2   4     3211.62     3160.75     80.80 o 
   3   2   4     1395.02     1391.50     36.74 o 
   4   2   4      652.72      689.04     19.23 o 
   5   2   4     2287.63     2368.57     67.79 o 
   6   2   4      349.63      348.94     10.97 o 
   7   2   4     1379.60     1366.69     37.81 o 
   8   2   4      400.85      408.45     14.67 o 
   9   2   4       17.09       12.99      4.71 o 
  10   2   4        4.81       -1.68      4.85 o 
  11   2   4      100.10      105.38     10.72 o 
 -11   3   4       55.10       61.27     12.78 o 
 -10   3   4      110.87       96.54     13.00 o 
  -9   3   4      263.39      274.69     14.65 o 
  -8   3   4      220.37      219.06     14.24 o 
  -7   3   4      962.39      955.29     49.40 o 
  -6   3   4      509.51      512.68     26.83 o 
  -5   3   4      481.02      497.85     21.04 o 
  -4   3   4     6911.37     6920.74    297.13 o 
  -3   3   4     1865.60     2004.22     71.78 o 
  -2   3   4     7398.72     7395.18    254.73 o 
  -1   3   4     2511.17     2518.72     50.83 o 
   0   3   4      704.02      740.06     15.06 o 
   1   3   4     2178.16     2196.41     50.20 o 
   2   3   4     7947.40     7987.82    178.98 o 
   3   3   4     2143.63     2287.92     50.01 o 
   4   3   4     6394.95     6343.58    158.86 o 
   5   3   4      393.99      413.95     13.20 o 
   6   3   4      658.51      662.56     18.77 o 
   7   3   4     1129.03     1113.61     34.88 o 
   8   3   4      269.37      271.28      9.95 o 
   9   3   4      208.18      215.14     11.16 o 
  10   3   4      118.52      119.48      8.13 o 
  11   3   4       38.29       43.69      8.47 o 
 -11   4   4       75.22       76.04     13.22 o 
 -10   4   4       20.00       10.14     11.02 o 
  -9   4   4      591.30      602.61     29.07 o 
  -8   4   4       11.52        9.72      6.38 o 
  -7   4   4      355.85      366.61     19.30 o 
  -6   4   4     1032.36     1042.61     50.72 o 
  -5   4   4      128.79      131.96      6.73 o 
  -4   4   4       52.68       70.79      5.37 o 
  -3   4   4     2324.06     2400.66     76.63 o 
  -2   4   4     2998.15     3146.68     98.83 o 
  -1   4   4     3480.12     3502.66    106.03 o 
   0   4   4     8426.58     8805.31    188.93 o 
   1   4   4     4302.67     4393.90     86.94 o 
   2   4   4     3411.62     3615.84     79.10 o 
   3   4   4     2244.56     2304.54     56.96 o 
   4   4   4       83.40       94.40      3.48 o 
   5   4   4       99.25      100.57      5.62 o 
   6   4   4     1082.01     1122.85     36.03 o 
   7   4   4      390.67      393.30     15.73 o 
   8   4   4        1.60        1.61      4.62 o 
   9   4   4      564.89      582.38     23.53 o 
  10   4   4       15.18        9.74      5.56 o 
  11   4   4       47.72       52.91      8.56 o 
 -11   5   4       64.84       72.51     13.44 o 
 -10   5   4       84.45       75.54      8.88 o 
  -9   5   4      593.74      586.57     27.34 o 
  -8   5   4      661.63      662.54     39.78 o 
  -7   5   4      365.28      354.85     26.45 o 
  -6   5   4      117.89      120.28      9.85 o 
  -5   5   4     1450.65     1471.52     53.16 o 
  -4   5   4      304.58      291.90     11.46 o 
  -3   5   4     4133.74     4172.07    127.63 o 
  -2   5   4      308.11      330.20     16.78 o 
  -1   5   4     1058.86     1056.03     28.21 o 
   0   5   4      135.45      125.53      4.12 o 
   1   5   4     1252.58     1254.09     28.35 o 
   2   5   4      464.57      465.49     27.11 o 
   3   5   4     3737.46     3690.69    101.62 o 
   4   5   4      367.53      351.50     11.05 o 
   5   5   4     1327.25     1330.38     52.80 o 
   6   5   4      160.99      169.13      8.02 o 
   7   5   4      618.44      623.30     29.69 o 
   8   5   4      723.66      721.33     27.42 o 
   9   5   4      524.27      524.05     22.12 o 
  10   5   4       56.00       55.31      6.48 o 
  11   5   4       47.66       46.65      6.55 o 
 -10   6   4      300.89      290.91     16.91 o 
  -9   6   4      104.63      108.52     12.23 o 
  -8   6   4      545.88      573.53     28.47 o 
  -7   6   4      140.14      151.46     10.57 o 
  -6   6   4      407.89      395.26     20.47 o 
  -5   6   4      691.12      687.15     30.03 o 
  -4   6   4      560.43      592.12     19.66 o 
  -3   6   4      573.52      612.48     19.72 o 
  -2   6   4     3414.75     3332.59     90.77 o 
  -1   6   4     2879.93     3059.98     70.42 o 
   0   6   4     2435.16     2425.06     63.53 o 
   1   6   4     2569.93     2694.37     76.69 o 
   2   6   4     3692.75     3608.65    100.66 o 
   3   6   4      685.46      721.27     19.56 o 
   4   6   4      538.66      563.89     16.94 o 
   5   6   4      862.72      842.86     25.40 o 
   6   6   4      418.59      416.47     16.63 o 
   7   6   4      106.01      121.41      8.09 o 
   8   6   4      570.95      585.22     23.11 o 
   9   6   4      111.82      114.28      8.28 o 
  10   6   4      245.52      245.88     13.12 o 
 -10   7   4      140.56      138.19     12.26 o 
  -9   7   4      150.97      151.79     12.78 o 
  -8   7   4       49.06       44.13      7.88 o 
  -7   7   4      704.51      728.09     35.90 o 
  -5   7   4      642.77      612.19     25.70 o 
  -4   7   4     2703.26     2746.43     96.24 o 
  -3   7   4      333.47      325.92     10.34 o 
  -2   7   4     1478.09     1435.93     37.79 o 
  -1   7   4      235.32      233.28      6.87 o 
   0   7   4      864.62      884.52     23.50 o 
   1   7   4      278.06      273.67      8.16 o 
   2   7   4     1484.26     1420.40     41.77 o 
   3   7   4      422.67      418.75     11.32 o 
   4   7   4     3067.86     3087.04     84.03 o 
   5   7   4      692.94      676.30     19.34 o 
   6   7   4      326.11      335.15     14.29 o 
   7   7   4      724.85      759.64     29.13 o 
   8   7   4       60.70       61.05      6.14 o 
   9   7   4      159.54      166.31     10.09 o 
  10   7   4      124.52      124.75      9.29 o 
 -10   8   4      146.94      142.66     13.59 o 
  -9   8   4      527.10      547.97     25.56 o 
  -8   8   4      311.36      333.59     17.61 o 
  -7   8   4      354.50      348.21     21.45 o 
  -6   8   4      111.23      116.04     11.92 o 
  -5   8   4      294.75      275.70     12.67 o 
  -4   8   4      945.34      916.95     26.49 o 
  -3   8   4     1183.88     1225.27     34.73 o 
  -2   8   4      606.14      603.44     15.61 o 
  -1   8   4     5719.54     5767.71    135.56 o 
   0   8   4      795.74      826.37     22.06 o 
   1   8   4     5190.46     5304.79    145.54 o 
   2   8   4      533.14      532.19     17.17 o 
   3   8   4     1343.56     1393.19     34.71 o 
   4   8   4     1122.75     1075.13     28.88 o 
   5   8   4      298.34      278.10      9.30 o 
   6   8   4      162.03      167.11      7.36 o 
   7   8   4      448.93      458.62     17.60 o 
   8   8   4      274.63      280.26     13.99 o 
   9   8   4      417.17      440.19     19.89 o 
  10   8   4      163.14      160.63     13.71 o 
  -9   9   4       99.30      101.26     10.91 o 
  -8   9   4      404.88      416.12     22.94 o 
  -7   9   4        7.40        7.39      8.02 o 
  -6   9   4     1372.05     1387.85     66.85 o 
  -5   9   4      397.99      421.10     14.89 o 
  -4   9   4     1054.41     1000.22     28.95 o 
  -3   9   4      853.79      803.36     22.37 o 
  -2   9   4      174.95      185.46      9.02 o 
  -1   9   4      665.72      605.89     16.13 o 
   0   9   4     1778.77     1744.82     50.26 o 
   1   9   4      753.85      685.19     17.56 o 
   2   9   4       52.71       63.17      5.40 o 
   3   9   4      912.51      855.15     22.33 o 
   4   9   4      991.43      961.40     28.64 o 
   5   9   4      366.86      390.12     12.81 o 
   6   9   4     1446.41     1458.98     46.47 o 
   7   9   4       16.31       15.28      5.44 o 
   8   9   4      432.21      442.67     18.51 o 
   9   9   4      133.04      136.28      9.31 o 
  -9  10   4      427.11      458.67     25.09 o 
  -8  10   4      197.10      200.01     15.58 o 
  -7  10   4      124.28      126.81      9.66 o 
  -6  10   4      141.68      133.90      8.45 o 
  -5  10   4      446.48      437.27     17.40 o 
  -4  10   4      176.44      185.04      7.09 o 
  -3  10   4      273.27      246.07      8.34 o 
  -2  10   4      963.12      941.74     25.08 o 
  -1  10   4      173.28      173.41      7.78 o 
   0  10   4     3130.48     3136.58     89.94 o 
   1  10   4      109.84      105.57      6.29 o 
   2  10   4      927.01      918.02     27.69 o 
   3  10   4      309.98      274.86      8.35 o 
   4  10   4      212.19      219.26      7.10 o 
   5  10   4      530.06      516.72     15.10 o 
   6  10   4      161.37      152.00      7.81 o 
   7  10   4      106.65      104.33      8.10 o 
   8  10   4      228.42      238.89     12.02 o 
   9  10   4      421.26      441.51     19.30 o 
  -8  11   4        7.53       15.36      9.92 o 
  -7  11   4     1051.14     1064.23     41.55 o 
  -6  11   4      283.09      274.81     12.27 o 
  -5  11   4      878.83      882.32     30.60 o 
  -4  11   4      232.13      220.89      7.93 o 
  -2  11   4      258.09      251.40      8.40 o 
  -1  11   4       39.96       43.61      3.76 o 
   0  11   4        2.51        3.81      3.23 o 
   1  11   4       48.01       48.96      3.74 o 
   2  11   4      267.42      261.42      9.24 o 
   3  11   4       52.34       54.53      3.93 o 
   4  11   4      243.28      235.27      7.99 o 
   5  11   4      921.00      915.37     29.73 o 
   6  11   4      320.78      298.03     11.74 o 
   7  11   4     1064.16     1074.81     41.30 o 
   8  11   4       15.05       16.71      6.52 o 
  -8  12   4      414.16      437.44     24.88 o 
  -7  12   4       39.16       38.78      7.80 o 
  -6  12   4       36.58       27.79      6.15 o 
  -5  12   4       45.37       47.65      5.53 o 
  -4  12   4      402.43      399.60     12.51 o 
  -3  12   4      244.41      238.20      8.64 o 
  -2  12   4      227.71      225.82      8.05 o 
  -1  12   4      352.95      340.10     10.45 o 
   0  12   4      623.48      642.92     16.62 o 
   1  12   4      334.72      333.58     10.44 o 
   2  12   4      222.06      229.31      8.05 o 
   3  12   4      280.62      267.51      8.61 o 
   4  12   4      446.62      436.70     12.49 o 
   5  12   4       39.30       50.98      5.73 o 
   6  12   4       37.35       26.64      5.70 o 
   7  12   4       46.73       41.46      7.00 o 
   8  12   4      423.50      459.53     19.89 o 
  -7  13   4      111.78      122.49     12.70 o 
  -6  13   4      580.61      582.44     21.09 o 
  -5  13   4      211.41      233.04      9.88 o 
  -4  13   4      123.62      130.45      6.46 o 
  -3  13   4       40.06       34.67      4.37 o 
  -2  13   4      109.86      102.70      5.34 o 
  -1  13   4       85.21       85.36      5.00 o 
   0  13   4       11.49       13.63      3.83 o 
   1  13   4       92.90       93.30      5.30 o 
   2  13   4       86.42       82.03      4.80 o 
   3  13   4       67.37       63.11      5.77 o 
   4  13   4      110.88      117.92      7.26 o 
   5  13   4      195.83      218.03     10.48 o 
   6  13   4      570.26      576.31     20.47 o 
   7  13   4      135.72      153.79     10.63 o 
  -6  14   4        6.88        6.51      6.91 o 
  -5  14   4      312.03      320.28     12.32 o 
  -4  14   4      325.37      302.22     11.96 o 
  -3  14   4      169.14      184.51      8.26 o 
  -2  14   4      252.99      234.86      8.17 o 
  -1  14   4      261.09      265.23      9.11 o 
   0  14   4        9.77       10.68      4.08 o 
   1  14   4      235.97      250.59      9.19 o 
   2  14   4      197.09      183.68      7.68 o 
   3  14   4      220.43      230.05      8.89 o 
   4  14   4      367.39      349.84     13.23 o 
   5  14   4      324.44      329.47     13.32 o 
   6  14   4        9.98       16.72      6.18 o 
  -5  15   4      168.37      166.00      9.25 o 
  -4  15   4        9.28       19.32      6.35 o 
  -3  15   4       52.21       52.32      5.24 o 
  -2  15   4       23.12       19.89      4.80 o 
  -1  15   4      123.58      126.10      6.09 o 
   0  15   4       21.85       26.55      4.65 o 
   1  15   4       91.46       97.25      5.24 o 
   2  15   4       46.41       41.24      4.99 o 
   3  15   4      103.24       96.88      7.15 o 
   4  15   4       17.62       25.38      6.28 o 
   5  15   4      130.27      138.46      9.64 o 
  -3  16   4       21.92       27.52      6.45 o 
  -2  16   4      205.08      215.11      8.87 o 
  -1  16   4        7.62       12.69      5.16 o 
   0  16   4        5.79       13.26      5.09 o 
   1  16   4        4.11        9.01      4.82 o 
   2  16   4      211.51      229.75      9.93 o 
   3  16   4       29.04       33.31      6.15 o 
   1   0   5      651.72      641.51     15.96 o 
   2   0   5     2214.16     2289.88     60.78 o 
   3   0   5      316.75      306.27      9.26 o 
   4   0   5     4654.48     4867.28    139.94 o 
   5   0   5       35.96       30.81      5.39 o 
   6   0   5     1762.73     1742.39     65.45 o 
   7   0   5      201.23      181.44      8.96 o 
   8   0   5      501.38      475.02     19.08 o 
   9   0   5     1327.97     1352.08     62.96 o 
  10   0   5        0.23        0.83      7.62 o 
  11   0   5      114.21      131.27     12.75 o 
 -11   1   5      287.55      319.15     25.35 o 
 -10   1   5      263.40      265.15     24.24 o 
  -9   1   5      571.63      599.72     36.81 o 
  -8   1   5      593.92      578.20     22.23 o 
  -7   1   5      997.72      998.53     40.60 o 
  -6   1   5     1042.38     1022.59     30.94 o 
  -5   1   5      218.76      230.14      7.88 o 
  -4   1   5      877.10      940.77     37.41 o 
  -3   1   5     3754.22     3830.56    145.26 o 
  -1   1   5     2394.42     2443.95     49.49 o 
   0   1   5    15837.82    16119.46    745.15 o 
   1   1   5     2066.77     2099.75     56.23 o 
   2   1   5     1234.59     1309.12     26.75 o 
   3   1   5     3896.82     3925.57    103.50 o 
   4   1   5      943.60     1019.63     26.51 o 
   5   1   5      210.91      214.33      7.99 o 
   6   1   5      917.76      895.49     31.40 o 
   7   1   5     1229.72     1158.84     65.87 o 
   8   1   5      554.52      548.16     19.05 o 
   9   1   5      419.44      421.10     17.87 o 
  10   1   5      358.70      362.68     19.12 o 
  11   1   5      230.48      259.75     16.62 o 
 -11   2   5       13.04        7.93     11.90 o 
 -10   2   5      506.91      536.02     36.81 o 
  -9   2   5       71.61       72.35      7.79 o 
  -8   2   5      876.86      906.97     42.70 o 
  -5   2   5     6267.36     6345.25    299.78 o 
  -3   2   5     3463.54     3437.68    115.27 o 
  -1   2   5     1026.19     1145.66     93.67 o 
   0   2   5      181.67      181.74      4.38 o 
   1   2   5     1386.48     1507.45     29.94 o 
   2   2   5       36.74       41.21      1.98 o 
   3   2   5     2843.52     2869.01     80.26 o 
   4   2   5     1907.10     1896.70     46.63 o 
   5   2   5     6468.07     6617.72    189.43 o 
   6   2   5      494.27      491.72     19.08 o 
   7   2   5      528.12      523.01     17.70 o 
   8   2   5      878.20      909.29     34.74 o 
   9   2   5       90.33       86.91      6.67 o 
  10   2   5      472.59      501.03     25.63 o 
  11   2   5        4.74        0.02      8.05 o 
 -11   3   5      141.67      132.46     17.85 o 
 -10   3   5      394.40      403.56     29.75 o 
  -9   3   5        9.68        8.34      6.99 o 
  -8   3   5     1360.91     1388.53     68.39 o 
  -7   3   5      516.82      542.86     27.82 o 
  -5   3   5     1977.82     2052.86     95.91 o 
  -4   3   5      937.96     1000.85     48.23 o 
  -3   3   5     1858.10     1963.78     65.97 o 
  -2   3   5     3149.13     3027.13    100.07 o 
  -1   3   5     2280.71     2374.19     59.65 o 
   0   3   5    13018.34    13087.01    294.99 o 
   1   3   5     2029.62     2151.87     47.59 o 
   2   3   5     3230.06     3067.68     65.66 o 
   3   3   5     1524.08     1631.91     45.74 o 
   4   3   5      983.26     1056.91     27.77 o 
   5   3   5     2009.16     2106.05     60.71 o 
   6   3   5      220.08      255.69      8.40 o 
   7   3   5      572.36      591.56     19.47 o 
   8   3   5     1527.38     1539.92     56.02 o 
   9   3   5       13.80       15.00      4.84 o 
  10   3   5      368.50      382.94     16.43 o 
  11   3   5      149.30      151.90     12.99 o 
 -11   4   5      104.29       92.57     14.77 o 
 -10   4   5       41.70       39.45     11.90 o 
  -9   4   5      386.75      412.13     21.17 o 
  -8   4   5      224.75      229.94     13.38 o 
  -7   4   5     1224.21     1210.24     72.73 o 
  -6   4   5      902.28      896.08     42.37 o 
  -5   4   5     3198.01     3116.35    133.75 o 
  -4   4   5     2295.75     2311.36     78.24 o 
  -3   4   5     4553.39     4653.77    157.84 o 
  -2   4   5     4809.32     4869.67    156.96 o 
  -1   4   5     1418.07     1501.40     49.45 o 
   0   4   5       17.25        8.31      1.14 o 
   1   4   5     1057.24     1162.58     26.29 o 
   2   4   5     4670.71     4733.72    109.60 o 
   3   4   5     4829.72     4913.20    117.35 o 
   4   4   5     2411.46     2439.18     62.54 o 
   5   4   5     4044.88     3897.67    115.64 o 
   6   4   5      907.60      916.56     30.10 o 
   7   4   5      970.73      987.85     38.85 o 
   8   4   5      207.27      219.66     10.73 o 
   9   4   5      386.20      409.08     17.38 o 
  10   4   5       34.53       36.51      5.78 o 
  11   4   5      115.75      115.84     11.14 o 
 -10   5   5       39.82       25.13     12.34 o 
  -9   5   5     1216.37     1235.04     58.66 o 
  -8   5   5      322.08      297.33     20.72 o 
  -7   5   5      537.21      525.88     42.32 o 
  -6   5   5     1429.54     1403.22     67.62 o 
  -5   5   5       13.00       10.84      3.73 o 
  -4   5   5     1700.84     1768.08     57.87 o 
  -3   5   5     2345.53     2391.31     88.89 o 
  -1   5   5     7025.73     7004.05    168.91 o 
   0   5   5      393.52      398.03     10.78 o 
   1   5   5     6933.86     6868.93    168.92 o 
   2   5   5      547.58      568.24     18.73 o 
   3   5   5     2891.93     2936.20     71.20 o 
   4   5   5     1679.96     1750.95     56.36 o 
   5   5   5        7.98        4.82      3.79 o 
   6   5   5     1517.94     1508.43     55.47 o 
   7   5   5      726.88      715.34     26.57 o 
   8   5   5      244.29      224.65     11.23 o 
   9   5   5     1238.98     1267.71     47.93 o 
  10   5   5       35.12       46.32      6.36 o 
 -10   6   5       98.29       94.99     14.11 o 
  -9   6   5       17.17       20.52      7.77 o 
  -8   6   5      360.55      353.43     18.23 o 
  -7   6   5      373.77      379.50     19.05 o 
  -6   6   5      978.45      957.38     41.77 o 
  -5   6   5      338.63      359.96     12.56 o 
  -4   6   5     6275.35     6300.64    216.62 o 
  -3   6   5      235.52      224.77      8.06 o 
  -2   6   5     1403.60     1367.29     38.30 o 
  -1   6   5      540.42      505.75     13.26 o 
   0   6   5     1931.71     2022.14     53.07 o 
   1   6   5      498.80      459.48     12.00 o 
   2   6   5     1593.24     1549.97     42.42 o 
   3   6   5      208.90      193.24      6.93 o 
   4   6   5     6847.93     6872.12    189.44 o 
   5   6   5      311.86      328.70     12.01 o 
   6   6   5      849.58      843.08     34.06 o 
   7   6   5      354.60      368.30     15.80 o 
   8   6   5      326.78      312.34     14.34 o 
   9   6   5       35.36       37.71      5.97 o 
  10   6   5       98.55       96.60      8.42 o 
 -10   7   5      337.19      331.27     19.17 o 
  -9   7   5      432.31      431.00     22.73 o 
  -8   7   5      106.61      106.91     10.52 o 
  -7   7   5      100.77      108.18     10.54 o 
  -6   7   5       39.60       38.13      9.04 o 
  -5   7   5     1549.24     1521.35     57.72 o 
  -4   7   5      168.18      180.15      7.35 o 
  -3   7   5      399.13      381.49     15.22 o 
  -2   7   5     3332.65     3238.99     91.80 o 
  -1   7   5     1832.17     1686.96     43.51 o 
   0   7   5     2208.00     2218.12     58.17 o 
   1   7   5     2019.54     1882.95     43.68 o 
   2   7   5     3925.82     3810.05    101.87 o 
   3   7   5      604.51      578.75     21.95 o 
   4   7   5      141.56      147.57      6.20 o 
   5   7   5     1542.34     1513.21     43.75 o 
   6   7   5       71.30       67.38      5.51 o 
   7   7   5      126.53      131.80      8.42 o 
   8   7   5      139.66      148.15      8.85 o 
   9   7   5      418.46      417.21     18.03 o 
  10   7   5      306.20      299.69     14.73 o 
 -10   8   5      173.46      172.96     15.55 o 
  -9   8   5      229.79      243.12     15.26 o 
  -8   8   5        4.84       -0.50      8.26 o 
  -7   8   5      443.62      443.58     23.30 o 
  -6   8   5       25.26       27.20      6.93 o 
  -5   8   5     1074.25     1068.23     41.39 o 
  -4   8   5      206.91      206.45      8.77 o 
  -3   8   5     3094.32     3022.18     96.43 o 
  -2   8   5      180.47      177.04      5.64 o 
  -1   8   5     2057.17     2059.49     47.36 o 
   0   8   5       98.00       86.38      4.15 o 
   1   8   5     1797.50     1783.65     50.69 o 
   2   8   5      142.51      137.47      6.06 o 
   3   8   5     3817.45     3629.09     88.17 o 
   4   8   5      193.31      185.83      7.18 o 
   5   8   5     1085.95     1074.56     31.20 o 
   6   8   5       20.21       18.62      5.14 o 
   7   8   5      443.86      450.91     18.69 o 
   8   8   5        4.76        4.62      5.73 o 
   9   8   5      203.33      203.19     11.49 o 
  10   8   5      184.68      196.57     11.35 o 
  -9   9   5       43.62       44.81      9.16 o 
  -8   9   5      267.58      243.99     21.82 o 
  -7   9   5       12.23        6.56      7.75 o 
  -6   9   5      413.60      390.85     20.81 o 
  -5   9   5      149.02      150.31      8.67 o 
  -4   9   5      273.67      263.11      9.94 o 
  -3   9   5      552.05      550.33     17.49 o 
  -2   9   5     1163.36     1106.83     32.56 o 
  -1   9   5     1469.33     1451.96     37.90 o 
   0   9   5     1359.40     1394.88     36.89 o 
   1   9   5     1678.07     1673.02     41.41 o 
   2   9   5     1493.54     1418.49     40.93 o 
   3   9   5      733.04      726.59     17.49 o 
   4   9   5      314.21      300.06      9.58 o 
   5   9   5      103.47      114.25      6.02 o 
   6   9   5      409.58      399.84     14.30 o 
   7   9   5       29.31       28.42      5.73 o 
   8   9   5      393.10      368.45     19.70 o 
   9   9   5       55.71       51.79      7.10 o 
  -9  10   5       83.71       87.94     10.83 o 
  -7  10   5        0.11       -0.13      6.59 o 
  -6  10   5      807.58      800.62     28.10 o 
  -5  10   5      741.19      733.87     25.62 o 
  -4  10   5     1487.00     1438.47     46.14 o 
  -3  10   5       54.40       55.02      4.39 o 
  -2  10   5       64.31       61.63      5.63 o 
  -1  10   5      360.68      352.86     10.53 o 
   0  10   5     3032.57     2960.31     84.92 o 
   1  10   5      353.12      348.59     10.34 o 
   2  10   5      125.62      115.63      6.69 o 
   3  10   5       27.26       25.64      3.46 o 
   4  10   5     1811.92     1746.15     46.36 o 
   5  10   5      782.39      764.15     24.93 o 
   6  10   5      851.02      840.63     27.28 o 
   7  10   5        8.39       10.54      6.01 o 
   8  10   5       89.43       90.08      7.55 o 
   9  10   5       72.65       83.63      7.77 o 
  -8  11   5        8.78        7.13      9.87 o 
  -7  11   5      181.93      174.89     11.95 o 
  -6  11   5       19.02       10.70      5.67 o 
  -5  11   5       39.86       40.14      5.87 o 
  -4  11   5      416.87      409.63     13.99 o 
  -3  11   5      245.43      244.87      8.08 o 
  -2  11   5     1285.02     1295.54     33.72 o 
  -1  11   5     1526.08     1531.45     44.10 o 
   0  11   5      560.22      554.37     14.48 o 
   1  11   5     1808.12     1805.07     44.39 o 
   2  11   5     1210.87     1222.37     33.62 o 
   3  11   5      167.80      170.68      7.27 o 
   4  11   5      452.69      435.46     13.59 o 
   5  11   5       44.19       45.57      5.41 o 
   6  11   5       22.67       17.54      5.29 o 
   7  11   5      221.38      214.80     11.71 o 
   8  11   5        6.12        6.58      6.61 o 
  -7  12   5       79.50       76.98      8.40 o 
  -6  12   5      174.74      180.23     10.58 o 
  -5  12   5      360.62      347.48     15.03 o 
  -4  12   5      554.16      544.93     17.53 o 
  -3  12   5      383.79      377.76     12.01 o 
  -2  12   5      142.46      152.02      6.81 o 
  -1  12   5      236.76      241.92      7.86 o 
   0  12   5       77.48       75.77      4.19 o 
   1  12   5      189.71      195.15      7.75 o 
   2  12   5      139.60      147.72      6.64 o 
   3  12   5      421.62      420.52     11.91 o 
   4  12   5      580.15      565.07     19.26 o 
   5  12   5      445.67      424.80     14.50 o 
   6  12   5      199.86      206.51      9.61 o 
   7  12   5       44.98       39.87      7.10 o 
  -7  13   5        8.48        2.28     10.67 o 
  -6  13   5       87.66       88.03      7.89 o 
  -5  13   5        7.91       10.12      6.26 o 
  -4  13   5      213.16      209.26      9.65 o 
  -3  13   5      531.53      512.28     14.27 o 
  -2  13   5      400.20      405.68     12.67 o 
  -1  13   5      263.97      256.11      8.53 o 
   0  13   5      572.74      569.56     15.04 o 
   1  13   5      225.61      219.10      8.44 o 
   2  13   5      436.68      440.56     11.67 o 
   3  13   5      471.03      452.72     14.04 o 
   4  13   5      251.34      253.53     10.59 o 
   5  13   5       21.49       20.50      5.86 o 
   6  13   5      117.88      114.32      7.83 o 
   7  13   5        3.53        1.79      8.41 o 
  -6  14   5       77.26       75.23      7.98 o 
  -5  14   5      215.73      232.53     12.19 o 
  -4  14   5       43.22       48.59      6.12 o 
  -3  14   5      283.84      299.96     10.50 o 
  -2  14   5       60.33       60.31      4.86 o 
  -1  14   5      195.31      199.20      7.15 o 
   0  14   5      227.48      242.80      8.20 o 
   1  14   5      160.08      158.41      7.01 o 
   2  14   5       48.68       50.71      4.57 o 
   3  14   5      330.01      339.42     11.56 o 
   4  14   5       57.68       63.69      6.33 o 
   5  14   5      266.92      280.94     11.59 o 
   6  14   5       71.75       69.44      6.96 o 
  -4  15   5       56.08       63.69      6.48 o 
  -3  15   5      420.08      431.28     15.76 o 
  -2  15   5      311.97      331.28     10.42 o 
  -1  15   5      208.63      220.47      8.37 o 
   0  15   5      456.70      475.24     14.33 o 
   1  15   5      264.84      261.34      8.94 o 
   2  15   5      239.21      254.48     11.28 o 
   3  15   5      496.74      491.11     15.14 o 
   4  15   5       38.47       37.78      6.11 o 
  -3  16   5       31.75       46.61      6.60 o 
  -2  16   5      316.85      330.75     11.22 o 
  -1  16   5      172.98      191.92      8.45 o 
   0  16   5        1.24        9.18      5.14 o 
   1  16   5      181.50      209.08      8.86 o 
   2  16   5      310.20      326.02     12.34 o 
   3  16   5       21.08       32.39      6.07 o 
   1   0   6     4678.34     4839.66    111.51 o 
   2   0   6      612.20      536.55     13.18 o 
   3   0   6       10.88       16.99      1.88 o 
   4   0   6     2715.18     2680.77     87.30 o 
   5   0   6     1179.46     1324.18     49.84 o 
   6   0   6      205.25      180.32      6.86 o 
   7   0   6      542.36      556.96     21.88 o 
   8   0   6     2831.78     2834.32    106.30 o 
   9   0   6        0.17       -2.09      7.16 o 
  10   0   6     1454.12     1527.97     71.22 o 
  11   0   6       50.57       55.98     12.12 o 
 -11   1   6      433.69      459.32     32.84 o 
 -10   1   6      178.82      185.36     19.84 o 
  -9   1   6       98.34       91.47     12.12 o 
  -8   1   6      511.79      500.96     19.41 o 
  -7   1   6     1381.56     1376.58     50.14 o 
  -6   1   6     2345.15     2379.04     94.67 o 
  -5   1   6     4928.18     4929.84    232.68 o 
  -4   1   6      714.01      689.98     32.26 o 
  -3   1   6     3596.43     3712.10    140.03 o 
  -2   1   6     3597.89     3830.40     98.58 o 
  -1   1   6      242.30      210.16      5.03 o 
   0   1   6     1504.75     1493.56     39.77 o 
   1   1   6      268.72      239.98      6.21 o 
   2   1   6     3377.23     3569.14     84.23 o 
   3   1   6     3544.62     3694.86     97.84 o 
   4   1   6      719.55      692.25     18.46 o 
   5   1   6     5183.66     5138.46    147.04 o 
   6   1   6     2559.84     2616.83     73.33 o 
   7   1   6     1307.29     1292.24     38.58 o 
   8   1   6      385.94      365.21     31.30 o 
   9   1   6      119.97      108.53     10.27 o 
  10   1   6      235.13      252.03     15.72 o 
  11   1   6      391.88      392.74     22.02 o 
 -11   2   6      343.18      377.77     29.97 o 
 -10   2   6      257.24      225.25     21.38 o 
  -9   2   6     2141.57     2070.70    139.08 o 
  -8   2   6       52.00       54.37      6.40 o 
  -6   2   6      758.25      778.11     35.22 o 
  -5   2   6     1137.21     1150.27     49.25 o 
  -4   2   6      971.70      976.90     51.27 o 
  -3   2   6     1468.87     1327.83     55.49 o 
  -2   2   6     1222.71     1171.24     43.18 o 
  -1   2   6     3103.42     3135.70     82.05 o 
   0   2   6     1409.76     1294.46     31.51 o 
   1   2   6     3507.60     3541.79     71.79 o 
   2   2   6     1169.99     1130.44     26.14 o 
   3   2   6     1653.13     1545.33     35.90 o 
   4   2   6     1143.25     1154.30     29.49 o 
   5   2   6     1004.85     1028.67     31.03 o 
   6   2   6      720.16      743.16     22.23 o 
   7   2   6      172.92      180.97      7.45 o 
   8   2   6       29.59       31.23      4.27 o 
   9   2   6     2222.37     2216.14     82.50 o 
  10   2   6      275.34      254.01     16.05 o 
  11   2   6      373.35      405.64     21.66 o 
 -11   3   6       34.06       26.23     13.22 o 
 -10   3   6      171.78      178.31     19.18 o 
  -9   3   6      215.30      216.14     14.95 o 
  -8   3   6      281.50      276.07     14.73 o 
  -7   3   6     1298.07     1285.70     54.14 o 
  -6   3   6     5863.34     5901.26    269.30 o 
  -4   3   6     3038.78     3092.67    143.32 o 
  -1   3   6     3432.49     3592.78    116.82 o 
   0   3   6      336.81      327.62      7.24 o 
   1   3   6     3414.42     3593.91     81.77 o 
   2   3   6      292.65      300.46      6.73 o 
   3   3   6      462.72      465.36     11.55 o 
   4   3   6     3076.57     3174.98    102.32 o 
   5   3   6      143.92      152.59      5.52 o 
   6   3   6     5816.19     5877.77    170.36 o 
   7   3   6     1109.77     1101.24     38.04 o 
   8   3   6      248.47      238.52     11.59 o 
   9   3   6      256.04      258.92     11.47 o 
  10   3   6      157.51      172.87     13.49 o 
  11   3   6       57.84       57.87      9.15 o 
 -11   4   6      134.15      135.99     19.40 o 
 -10   4   6      579.21      595.75     42.76 o 
  -9   4   6      239.47      249.37     15.66 o 
  -8   4   6     1556.57     1562.78     67.32 o 
  -7   4   6      187.27      186.69     11.38 o 
  -6   4   6      446.06      430.23     27.55 o 
  -5   4   6      155.65      161.93      7.59 o 
  -4   4   6     1824.27     1771.67     54.78 o 
  -3   4   6     1772.56     1830.76     60.62 o 
  -2   4   6     1169.64     1179.89     40.77 o 
  -1   4   6     3194.19     3055.71     75.43 o 
   0   4   6       99.20      112.61      3.74 o 
   1   4   6     2840.56     2724.11     65.15 o 
   2   4   6     1247.08     1265.63     26.76 o 
   3   4   6     1812.42     1853.78     44.83 o 
   4   4   6     1651.40     1594.71     43.68 o 
   5   4   6      119.64      123.46      6.36 o 
   6   4   6      344.69      348.92     12.73 o 
   7   4   6      171.57      176.55      9.41 o 
   8   4   6     1379.23     1375.97     54.97 o 
   9   4   6      259.87      284.66     12.65 o 
  10   4   6      617.54      625.42     24.90 o 
  11   4   6      157.13      173.09     13.90 o 
 -10   5   6      113.12      108.22     15.65 o 
  -9   5   6       89.00       92.81      9.58 o 
  -8   5   6      409.56      402.57     18.86 o 
  -7   5   6     1602.64     1614.22     71.68 o 
  -6   5   6       75.05       75.38      9.48 o 
  -5   5   6     4390.02     4389.07    168.48 o 
  -4   5   6     1177.09     1199.95     39.99 o 
   0   5   6     1965.94     2132.35     55.90 o 
   1   5   6      267.58      307.55      7.92 o 
   2   5   6      638.42      594.19     19.35 o 
   3   5   6     1110.26     1094.25     35.07 o 
   4   5   6     1204.02     1214.93     34.78 o 
   5   5   6     4555.03     4564.53    167.47 o 
   6   5   6       33.20       39.86      5.33 o 
   7   5   6     1481.42     1506.71     58.61 o 
   8   5   6      309.82      310.09     14.85 o 
   9   5   6      130.14      125.92      8.66 o 
  10   5   6      160.74      160.13      9.89 o 
 -10   6   6      210.65      221.95     21.60 o 
  -9   6   6      382.31      387.51     20.86 o 
  -8   6   6      343.98      330.67     20.13 o 
  -7   6   6      698.77      668.21     34.09 o 
  -6   6   6       71.16       55.98      9.26 o 
  -5   6   6     1161.60     1158.60     38.92 o 
  -4   6   6       94.69      112.24     13.44 o 
  -3   6   6     1489.18     1495.67     45.30 o 
  -2   6   6     1838.21     1752.04     46.10 o 
  -1   6   6      155.72      177.09      6.65 o 
   0   6   6     5276.21     5359.28    140.28 o 
   1   6   6      272.55      315.02     10.90 o 
   2   6   6     1512.67     1438.93     45.82 o 
   3   6   6     1256.48     1251.33     44.75 o 
   4   6   6      182.33      193.26      8.41 o 
   5   6   6      885.54      887.49     28.20 o 
   6   6   6      132.82      135.75      9.73 o 
   7   6   6      759.78      740.93     27.94 o 
   8   6   6      422.89      419.87     16.54 o 
   9   6   6      382.26      383.17     16.91 o 
  10   6   6      187.95      203.94     11.40 o 
 -10   7   6       23.88       16.97     13.44 o 
  -9   7   6       84.82       86.18      9.16 o 
  -8   7   6      502.45      483.32     24.06 o 
  -7   7   6       47.55       50.29      7.87 o 
  -6   7   6      850.39      832.69     42.19 o 
  -5   7   6      879.93      912.92     27.82 o 
  -4   7   6     2223.31     2254.99     71.18 o 
  -3   7   6      974.07      923.14     28.18 o 
  -2   7   6      206.95      234.47      7.30 o 
  -1   7   6     1218.73     1224.69     29.00 o 
   0   7   6      304.34      297.47      8.61 o 
   1   7   6     1123.88     1132.88     28.86 o 
   2   7   6      175.04      200.02      6.64 o 
   3   7   6     1063.90     1009.85     31.62 o 
   4   7   6     2126.27     2084.14     61.81 o 
   5   7   6      730.76      749.20     23.94 o 
   6   7   6      952.72      945.55     34.72 o 
   7   7   6       52.06       51.07      5.85 o 
   8   7   6      479.89      459.91     19.46 o 
   9   7   6       51.30       52.95      6.68 o 
  10   7   6       38.50       34.09      6.67 o 
  -9   8   6      464.38      473.32     25.01 o 
  -8   8   6      246.36      245.29     17.05 o 
  -7   8   6      120.89      102.73     12.45 o 
  -6   8   6      194.68      189.50     13.17 o 
  -5   8   6      284.41      275.27     12.94 o 
  -4   8   6     1439.72     1412.11     42.35 o 
  -3   8   6      529.47      544.22     21.09 o 
  -2   8   6      282.46      270.34      8.15 o 
  -1   8   6     2407.34     2373.02     61.04 o 
   0   8   6     1596.88     1555.67     40.97 o 
   1   8   6     2687.65     2671.72     66.35 o 
   2   8   6      272.34      268.02      8.10 o 
   3   8   6      367.94      375.49     14.95 o 
   4   8   6     1183.11     1169.04     36.82 o 
   5   8   6      279.93      274.17      9.36 o 
   6   8   6      182.83      186.29      8.38 o 
   7   8   6      142.99      134.15      9.06 o 
   8   8   6      288.27      294.16     13.47 o 
   9   8   6      477.57      483.79     20.18 o 
  -9   9   6       52.91       47.21     10.13 o 
  -8   9   6       69.06       69.64      9.38 o 
  -7   9   6      701.15      692.39     32.10 o 
  -6   9   6       48.87       57.21      6.84 o 
  -5   9   6      397.89      375.67     15.75 o 
  -4   9   6     2243.67     2196.42     68.23 o 
  -3   9   6      881.28      895.90     24.44 o 
  -2   9   6     2301.47     2259.38     58.64 o 
  -1   9   6      133.90      125.08      4.74 o 
   0   9   6      995.24      984.00     26.24 o 
   1   9   6      119.50      114.15      5.10 o 
   2   9   6     2227.35     2185.09     58.56 o 
   3   9   6      727.46      734.50     23.74 o 
   4   9   6     2014.84     1979.63     59.62 o 
   5   9   6      522.02      490.78     15.36 o 
   6   9   6       83.26       75.86      5.26 o 
   7   9   6      638.21      626.61     25.96 o 
   8   9   6       41.58       45.71      6.65 o 
   9   9   6       34.67       31.80      6.88 o 
  -9  10   6        5.13       -6.72      9.66 o 
  -8  10   6      106.23      107.68     10.75 o 
  -7  10   6       47.71       49.63      6.99 o 
  -6  10   6      175.63      169.94      9.13 o 
  -5  10   6      561.29      538.27     18.07 o 
  -4  10   6       65.77       71.98      4.98 o 
  -2  10   6     1159.94     1141.72     30.02 o 
  -1  10   6     1330.68     1316.14     37.17 o 
   0  10   6      916.56      871.96     21.89 o 
   1  10   6     1499.19     1487.54     37.35 o 
   2  10   6     1120.68     1099.99     29.92 o 
   3  10   6      135.21      128.40      5.64 o 
   4  10   6       32.59       39.07      4.61 o 
   5  10   6      488.02      473.44     17.63 o 
   6  10   6      140.31      140.17      8.50 o 
   7  10   6       49.63       47.19      6.81 o 
   8  10   6       87.68       89.06      8.00 o 
   9  10   6       12.14        5.92      6.91 o 
  -8  11   6      146.68      146.35     10.92 o 
  -7  11   6        8.50        7.43      7.08 o 
  -6  11   6      245.66      233.76     11.10 o 
  -5  11   6      504.94      493.64     17.84 o 
  -4  11   6      341.49      350.13     11.75 o 
  -3  11   6     2338.76     2288.31     61.67 o 
  -2  11   6      317.63      315.70     10.21 o 
  -1  11   6      494.35      484.12     13.30 o 
   0  11   6       63.60       61.80      3.76 o 
   1  11   6      447.24      439.70     13.29 o 
   2  11   6      353.21      350.35     10.23 o 
   3  11   6     2413.65     2372.43     56.63 o 
   4  11   6      312.38      307.62     12.54 o 
   5  11   6      496.65      487.85     17.32 o 
   6  11   6      219.35      202.41      9.85 o 
   7  11   6        8.61        7.97      6.64 o 
   8  11   6      115.01      108.23      9.16 o 
  -7  12   6       35.21       30.63      7.99 o 
  -6  12   6      155.86      147.55      9.71 o 
  -5  12   6      109.37      119.45      7.82 o 
  -4  12   6       78.14       79.44      5.63 o 
  -3  12   6      170.64      160.17      6.66 o 
  -2  12   6      710.19      722.17     20.60 o 
  -1  12   6      223.03      216.20      7.92 o 
   0  12   6      594.20      626.73     16.24 o 
   1  12   6      237.59      236.45      7.98 o 
   2  12   6      757.98      772.85     20.56 o 
   3  12   6      159.38      153.13      6.22 o 
   4  12   6       42.20       43.53      5.63 o 
   5  12   6       98.57      106.76      7.40 o 
   6  12   6      141.76      137.89      8.95 o 
   7  12   6       41.51       33.27      7.39 o 
  -6  13   6      108.82      104.16      8.31 o 
  -5  13   6       33.54       37.21      6.77 o 
  -4  13   6      638.44      642.59     19.99 o 
  -3  13   6      482.51      497.33     13.85 o 
  -2  13   6      308.18      308.42     10.35 o 
  -1  13   6      200.12      200.52      7.89 o 
   0  13   6      134.49      136.07      6.00 o 
   1  13   6      208.72      210.49      7.85 o 
   2  13   6      340.25      338.15     10.36 o 
   3  13   6      421.05      426.27     14.75 o 
   4  13   6      633.10      624.61     19.34 o 
   5  13   6       47.40       49.94      6.27 o 
   6  13   6      133.26      136.23      8.43 o 
  -5  14   6      214.16      212.84     10.95 o 
  -4  14   6      135.20      136.54      7.67 o 
  -3  14   6       70.94       83.10      6.39 o 
  -2  14   6      104.16      110.11      6.21 o 
  -1  14   6      689.52      726.79     18.50 o 
   0  14   6       25.99       25.62      4.70 o 
   1  14   6      669.97      688.68     19.83 o 
   2  14   6      140.34      140.33      7.32 o 
   3  14   6       64.08       70.39      5.94 o 
   4  14   6       86.70       87.22      6.47 o 
   5  14   6      196.05      202.22      9.75 o 
  -4  15   6      245.34      260.21     11.28 o 
  -3  15   6      310.68      314.98     12.01 o 
  -2  15   6      351.10      365.77     11.65 o 
  -1  15   6      127.54      120.22      6.84 o 
   0  15   6       57.41       52.78      5.18 o 
   1  15   6      161.02      155.41      7.49 o 
   2  15   6      322.81      340.30     12.63 o 
   3  15   6      298.80      309.17     11.68 o 
   4  15   6      232.97      254.82     10.77 o 
  -2  16   6      102.68      131.36      8.21 o 
  -1  16   6       31.86       39.41      5.46 o 
   0  16   6      503.60      525.33     15.84 o 
   1  16   6       34.78       44.69      5.51 o 
   2  16   6      107.39      130.46      8.07 o 
   1   0   7     4931.58     5134.69    126.51 o 
   2   0   7     1698.84     1688.09     38.48 o 
   3   0   7       26.29       22.39      1.87 o 
   4   0   7     3465.63     3508.57    114.24 o 
   5   0   7      233.27      230.81      9.83 o 
   6   0   7      439.03      428.84     17.04 o 
   7   0   7      925.04      949.79     36.31 o 
   8   0   7      922.98      946.96     44.81 o 
   9   0   7       99.96       92.27      8.95 o 
  10   0   7       68.55       68.55     12.56 o 
  11   0   7        3.56       -1.54     12.34 o 
 -11   1   7      114.72      111.97     14.55 o 
 -10   1   7      499.35      497.89     33.28 o 
  -9   1   7      215.36      225.47     20.72 o 
  -8   1   7       50.11       50.42      6.20 o 
  -7   1   7      786.39      797.33     34.04 o 
  -6   1   7       25.25       24.03      4.57 o 
  -5   1   7       64.55       68.26      6.83 o 
  -4   1   7      828.59      768.77     61.27 o 
  -3   1   7     3291.95     3421.50    127.54 o 
  -2   1   7     3184.26     3320.39    111.23 o 
  -1   1   7     2444.53     2431.62     54.76 o 
   0   1   7     2732.73     2698.12     71.88 o 
   1   1   7     2037.92     2020.98     59.41 o 
   2   1   7     3258.88     3448.61     90.14 o 
   3   1   7     3239.57     3345.49     89.25 o 
   4   1   7     1058.37      983.72     25.36 o 
   5   1   7       77.38       69.54      4.69 o 
   6   1   7       52.71       42.47      3.76 o 
   7   1   7      644.53      664.60     27.50 o 
   8   1   7       30.64       37.59      6.93 o 
   9   1   7      229.74      248.76     15.35 o 
  10   1   7      410.51      392.90     21.84 o 
  11   1   7      193.11      193.51     19.62 o 
 -11   2   7       31.33       35.71     12.78 o 
 -10   2   7       55.62       56.20     12.34 o 
  -9   2   7      150.09      145.25     16.53 o 
  -8   2   7       21.31       18.73     10.14 o 
  -7   2   7      847.91      839.74     43.09 o 
  -6   2   7     2395.76     2360.10     97.64 o 
  -5   2   7     2111.42     2085.46     87.86 o 
  -4   2   7      669.31      648.62     29.99 o 
  -3   2   7     4962.59     4905.98    186.82 o 
  -2   2   7     2215.22     2315.64     76.66 o 
  -1   2   7      145.23      175.49      4.09 o 
   0   2   7     5255.01     5379.34    122.57 o 
   2   2   7     2255.26     2349.98     57.46 o 
   3   2   7     5008.69     4997.31    119.98 o 
   4   2   7      644.87      641.75     17.06 o 
   5   2   7     1905.83     1836.25     55.22 o 
   6   2   7     2046.41     2003.86     68.90 o 
   7   2   7      976.54      961.14     30.33 o 
   8   2   7       71.74       62.32      5.02 o 
   9   2   7      120.06      124.19     11.14 o 
  10   2   7       67.68       70.55      9.16 o 
  11   2   7       37.66       36.00      8.66 o 
 -11   3   7       33.48       15.43     13.44 o 
 -10   3   7      156.20      154.72     18.73 o 
  -9   3   7       39.90       32.18     10.36 o 
  -8   3   7      449.05      445.45     20.18 o 
  -7   3   7      201.76      215.49     12.70 o 
  -6   3   7     1165.01     1157.89     50.88 o 
  -4   3   7     1743.55     1824.96     76.25 o 
  -3   3   7     1869.63     1715.26     59.16 o 
  -2   3   7     9226.73     9675.53    323.30 o 
  -1   3   7     8355.34     8988.50    242.34 o 
   0   3   7     2141.54     2015.94     52.80 o 
   1   3   7     8608.87     9363.46    209.12 o 
   2   3   7     9445.31     9969.34    212.21 o 
   3   3   7     1629.95     1498.69     37.80 o 
   4   3   7     1488.75     1575.79     47.08 o 
   5   3   7      449.06      469.04     12.83 o 
   6   3   7     1063.05     1064.62     31.89 o 
   7   3   7      213.55      218.33     10.18 o 
   8   3   7      356.36      353.93     16.01 o 
   9   3   7       28.45       30.42      4.65 o 
  10   3   7      171.05      174.51     13.01 o 
  11   3   7       19.63       20.11      8.73 o 
 -10   4   7       84.11       78.68     13.67 o 
  -9   4   7        2.97       -1.10     10.14 o 
  -8   4   7      138.39      135.46     10.75 o 
  -7   4   7     1151.04     1096.89     57.98 o 
  -6   4   7     1349.53     1339.76     62.47 o 
  -5   4   7     4043.31     4005.22    162.53 o 
  -4   4   7      791.46      787.47     29.24 o 
  -3   4   7      563.34      520.11     17.85 o 
  -2   4   7     3525.84     3618.60    121.60 o 
  -1   4   7     5524.99     5588.63    165.53 o 
   0   4   7     2236.32     2395.32     62.74 o 
   1   4   7     5615.11     5765.04    138.37 o 
   2   4   7     3694.84     3768.79     84.73 o 
   3   4   7      562.41      534.60     13.14 o 
   4   4   7      951.31      958.57     25.62 o 
   5   4   7     3238.54     3283.47    113.70 o 
   6   4   7     1356.58     1357.95     51.10 o 
   7   4   7     1394.15     1362.68     47.81 o 
   8   4   7      147.80      144.66      8.58 o 
   9   4   7        7.39        7.52      5.04 o 
  10   4   7       88.76       81.57      9.16 o 
 -10   5   7        3.44        5.51     12.34 o 
  -9   5   7      157.18      164.41     12.30 o 
  -8   5   7      235.86      232.88     14.96 o 
  -7   5   7      713.50      724.02     33.11 o 
  -6   5   7       37.66       35.50      5.92 o 
  -5   5   7      487.30      479.74     19.42 o 
  -4   5   7      364.80      358.06     13.69 o 
  -3   5   7     2033.20     1963.34     65.56 o 
  -2   5   7     3538.67     3565.95    132.28 o 
  -1   5   7     5089.67     4849.13    127.38 o 
   0   5   7        8.70        6.49      1.69 o 
   1   5   7     4822.28     4865.06    126.89 o 
   2   5   7     3435.29     3499.48    100.99 o 
   3   5   7     1636.49     1615.97     45.35 o 
   4   5   7      424.96      410.94     10.74 o 
   5   5   7      501.79      499.33     19.47 o 
   6   5   7       31.01       30.85      4.52 o 
   7   5   7      645.27      668.94     27.06 o 
   8   5   7      242.16      247.19     11.76 o 
   9   5   7      124.65      121.06      8.98 o 
  10   5   7        2.70       -0.92      8.56 o 
 -10   6   7       37.84       40.33     13.67 o 
  -9   6   7      232.74      251.54     15.97 o 
  -8   6   7       22.31       19.27      7.48 o 
  -7   6   7      183.35      182.27     17.19 o 
  -6   6   7     2422.30     2428.39    116.19 o 
  -5   6   7      977.07      951.83     32.79 o 
  -4   6   7     3357.65     3353.22    137.05 o 
  -3   6   7      817.12      820.24     35.36 o 
  -2   6   7      708.80      669.20     20.36 o 
  -1   6   7     1798.78     1812.75     43.24 o 
   0   6   7     3112.81     3248.54     85.08 o 
   1   6   7     1451.26     1490.59     39.98 o 
   2   6   7      735.71      706.50     20.17 o 
   3   6   7      676.34      673.16     20.53 o 
   4   6   7     2594.95     2505.02     75.55 o 
   5   6   7     1027.74      999.49     28.33 o 
   6   6   7     2602.94     2607.18     95.51 o 
   7   6   7      263.65      282.66     15.50 o 
   8   6   7       41.71       41.53      5.73 o 
   9   6   7      222.02      237.64     12.39 o 
  10   6   7       43.18       45.18      6.59 o 
 -10   7   7      102.30       82.43     14.99 o 
  -9   7   7       58.48       71.29     13.33 o 
  -8   7   7      716.47      720.47     32.64 o 
  -7   7   7      466.25      461.31     30.42 o 
  -6   7   7      412.67      415.54     21.26 o 
  -5   7   7       57.14       60.98      4.97 o 
  -4   7   7      660.56      683.66     21.51 o 
  -3   7   7     1620.53     1617.71     49.59 o 
  -2   7   7      581.91      589.79     19.79 o 
  -1   7   7     2401.53     2328.31     58.90 o 
   0   7   7     2882.79     2871.59     75.26 o 
   1   7   7     2554.94     2504.44     58.95 o 
   2   7   7      417.63      438.91     16.57 o 
   3   7   7     1404.94     1423.63     43.45 o 
   4   7   7      563.58      578.36     18.40 o 
   5   7   7       45.67       50.39      3.61 o 
   6   7   7      405.87      412.61     17.18 o 
   7   7   7      352.52      363.06     15.99 o 
   8   7   7      614.47      628.08     26.38 o 
   9   7   7      107.60      123.84     10.44 o 
  10   7   7      176.58      168.72     12.44 o 
  -9   8   7      171.65      184.02     15.42 o 
  -8   8   7      216.94      219.35     14.78 o 
  -7   8   7      336.86      340.32     19.64 o 
  -6   8   7      235.87      228.76     15.43 o 
  -5   8   7      725.43      727.19     27.73 o 
  -4   8   7       43.23       45.03      4.89 o 
  -3   8   7     2741.06     2668.66     78.35 o 
  -2   8   7     1073.58     1028.83     26.47 o 
  -1   8   7     1822.37     1811.51     46.37 o 
   0   8   7      526.89      555.80     15.17 o 
   1   8   7     1985.15     2004.75     50.31 o 
   2   8   7      979.38      950.14     26.34 o 
   3   8   7     2198.73     2176.40     68.60 o 
   4   8   7       64.73       64.56      3.90 o 
   5   8   7      693.42      678.57     23.19 o 
   6   8   7      259.41      261.69     10.23 o 
   7   8   7      381.20      381.48     16.16 o 
   8   8   7      230.54      225.02     11.82 o 
   9   8   7      199.47      210.48     11.41 o 
  -9   9   7       30.01       28.73     11.90 o 
  -8   9   7      336.22      337.52     18.31 o 
  -7   9   7      371.64      393.13     20.73 o 
  -6   9   7      137.20      131.85      9.69 o 
  -5   9   7      231.05      212.83     10.57 o 
  -4   9   7      201.19      201.98     15.27 o 
  -3   9   7      299.25      305.84      9.52 o 
  -2   9   7     1735.28     1709.95     41.39 o 
  -1   9   7      962.67      949.34     31.48 o 
   0   9   7     1388.18     1411.04     32.55 o 
   1   9   7      711.08      710.30     23.61 o 
   2   9   7     1418.29     1406.71     41.10 o 
   3   9   7      223.68      234.31      9.16 o 
   4   9   7      285.67      274.54      9.03 o 
   5   9   7      307.44      284.50     10.09 o 
   6   9   7      135.91      128.06      7.42 o 
   7   9   7      335.56      352.20     16.16 o 
   8   9   7      251.24      263.88     14.19 o 
   9   9   7       20.25       15.13      6.97 o 
  -8  10   7      389.23      411.04     23.84 o 
  -7  10   7      360.87      364.76     16.02 o 
  -6  10   7      339.92      339.06     13.13 o 
  -5  10   7       74.17       76.48      6.16 o 
  -4  10   7     1160.17     1118.30     32.90 o 
  -3  10   7      525.35      509.73     16.65 o 
  -2  10   7      176.17      165.11      6.66 o 
  -1  10   7      200.98      216.93     10.34 o 
   0  10   7      201.20      203.64      6.62 o 
   1  10   7      306.37      318.22     11.85 o 
   2  10   7      190.02      185.63      6.42 o 
   3  10   7      570.86      558.48     14.96 o 
   4  10   7      880.49      864.03     28.31 o 
   5  10   7       56.34       57.99      5.36 o 
   6  10   7      312.95      300.40     12.30 o 
   7  10   7      323.85      317.08     15.39 o 
   8  10   7      440.95      457.41     19.00 o 
  -8  11   7       80.71       86.60      8.74 o 
  -7  11   7      167.25      143.48     18.95 o 
  -6  11   7      357.68      366.83     14.75 o 
  -5  11   7      124.03      117.92      7.91 o 
  -4  11   7       36.09       34.17      5.66 o 
  -3  11   7      384.80      402.06     12.98 o 
  -2  11   7       18.63       15.72      3.43 o 
  -1  11   7      780.59      760.04     21.14 o 
   0  11   7       23.60       29.41      3.43 o 
   1  11   7      801.05      785.78     21.04 o 
   2  11   7        9.56        8.53      3.47 o 
   3  11   7      354.82      373.13     11.41 o 
   4  11   7       34.44       33.78      4.58 o 
   5  11   7      121.76      112.56      7.35 o 
   6  11   7      363.11      363.31     14.04 o 
   7  11   7      100.30      101.69      8.61 o 
   8  11   7       76.19       82.64      8.02 o 
  -7  12   7      150.93      157.62     11.95 o 
  -6  12   7      144.42      142.70      9.98 o 
  -5  12   7      294.85      287.20     11.90 o 
  -4  12   7      185.75      187.22     10.42 o 
  -3  12   7      238.67      234.93      9.01 o 
  -2  12   7      467.59      473.25     13.35 o 
  -1  12   7        4.94        5.78      3.85 o 
   0  12   7      557.70      543.84     14.30 o 
   1  12   7       15.27       20.45      3.75 o 
   2  12   7      429.66      439.69     13.31 o 
   3  12   7      175.68      173.85      8.36 o 
   4  12   7      126.08      131.88      7.45 o 
   5  12   7      234.16      227.37      9.76 o 
   6  12   7      122.22      126.18      8.36 o 
   7  12   7      158.55      166.96     11.30 o 
  -6  13   7      219.68      223.52     11.76 o 
  -5  13   7      205.35      191.90     10.35 o 
  -4  13   7      117.87      106.64      6.64 o 
  -3  13   7      188.94      193.07     10.15 o 
  -2  13   7      543.82      557.44     15.37 o 
  -1  13   7        1.22        0.15      4.20 o 
   0  13   7      686.68      688.94     17.91 o 
   1  13   7       12.22       15.13      4.57 o 
   2  13   7      482.14      483.31     18.41 o 
   3  13   7      275.26      268.85      9.43 o 
   4  13   7       81.56       72.23      5.86 o 
   5  13   7      185.99      183.42      8.63 o 
   6  13   7      195.76      207.90      9.70 o 
  -5  14   7      225.62      244.09     11.79 o 
  -4  14   7      292.30      296.52     11.93 o 
  -3  14   7      209.44      219.18      9.24 o 
  -2  14   7       59.16       60.85      4.78 o 
  -1  14   7       58.91       59.59      5.17 o 
   0  14   7        6.42        8.15      4.63 o 
   1  14   7       91.98       92.39      5.48 o 
   2  14   7       39.33       35.02      6.16 o 
   3  14   7      153.83      161.82      8.82 o 
   4  14   7      291.31      308.22     11.30 o 
   5  14   7      227.93      248.15     10.25 o 
  -4  15   7       34.89       32.62      6.69 o 
  -3  15   7      233.24      239.24     11.38 o 
  -2  15   7      145.36      161.39      9.66 o 
  -1  15   7      144.33      137.32      7.17 o 
   0  15   7      109.14      124.66      6.92 o 
   1  15   7      141.32      146.96      8.38 o 
   2  15   7      213.24      226.61      9.54 o 
   3  15   7      162.79      167.09      9.27 o 
   4  15   7       19.66       18.45      5.87 o 
  -1  16   7       10.08       17.48      5.27 o 
   0  16   7        0.33        3.76      5.70 o 
   1  16   7        3.12       12.51      6.07 o 
   0   0   8     9262.34     9115.96    343.19 o 
   1   0   8        8.11        6.43      1.27 o 
   2   0   8    10085.63    10577.73    277.38 o 
   3   0   8     5077.59     5597.40    210.74 o 
   4   0   8       42.69       55.90      7.71 o 
   5   0   8     1394.91     1382.23     63.74 o 
   6   0   8     2217.45     2204.04     82.71 o 
   7   0   8      215.76      212.57     10.28 o 
   8   0   8      153.72      145.14     11.14 o 
   9   0   8       10.86       14.11     10.36 o 
  10   0   8       34.08       35.71     11.68 o 
  11   0   8       60.33       63.04     13.22 o 
 -11   1   8       50.42       40.33     13.00 o 
 -10   1   8      181.93      169.49     18.51 o 
  -9   1   8      245.61      248.84     20.72 o 
  -8   1   8      585.07      592.89     44.08 o 
  -7   1   8      643.86      625.26     31.47 o 
  -5   1   8      851.90      837.26     39.58 o 
  -4   1   8     1180.46     1230.78     48.31 o 
  -3   1   8     3532.17     3368.99    118.03 o 
  -2   1   8     3474.74     3399.81    100.16 o 
  -1   1   8     4102.31     4322.56    102.53 o 
   0   1   8     1519.90     1542.22     38.03 o 
   1   1   8     3847.52     4028.14    121.65 o 
   2   1   8     3656.51     3541.21    100.96 o 
   3   1   8     3275.14     3020.33     83.03 o 
   4   1   8     1270.18     1323.49     48.18 o 
   5   1   8      890.31      856.30     32.28 o 
   6   1   8       13.69       13.72      3.34 o 
   7   1   8      700.50      691.52     25.86 o 
   8   1   8      683.26      691.94     32.23 o 
   9   1   8      197.86      209.07     13.69 o 
  10   1   8      140.96      139.68     12.46 o 
  11   1   8       72.35       81.55     14.11 o 
 -10   2   8      102.40       98.30     13.89 o 
  -9   2   8        3.69        4.63      9.92 o 
  -8   2   8       83.78       81.55     11.68 o 
  -7   2   8      332.55      348.00     18.39 o 
  -6   2   8      700.21      680.76     33.51 o 
  -5   2   8     1200.74     1209.23     60.62 o 
  -4   2   8     1512.07     1541.50     53.42 o 
  -3   2   8     2262.21     2415.13     85.28 o 
  -2   2   8     1216.69     1173.29     41.73 o 
  -1   2   8     8561.38     8692.60    191.68 o 
   0   2   8     3391.66     3619.04     88.04 o 
   1   2   8     7926.61     7953.10    221.43 o 
   2   2   8     1376.90     1333.45     33.84 o 
   3   2   8     2552.48     2711.36     63.92 o 
   4   2   8     1350.85     1352.08     34.20 o 
   5   2   8     1390.55     1362.44     42.73 o 
   6   2   8      721.02      720.33     20.93 o 
   7   2   8      358.98      379.85     18.93 o 
   8   2   8       76.21       72.04      7.79 o 
   9   2   8       11.88       10.17      7.75 o 
  10   2   8      103.22       93.40      9.65 o 
 -10   3   8      251.25      238.70     22.92 o 
  -9   3   8      178.63      180.51     18.07 o 
  -8   3   8      264.22      261.18     24.69 o 
  -7   3   8      322.87      325.10     29.09 o 
  -6   3   8      428.05      400.29     21.35 o 
  -5   3   8       74.42       81.24      7.08 o 
  -4   3   8     2174.40     2164.13     78.92 o 
  -3   3   8     1163.13     1173.53     44.95 o 
  -2   3   8     3381.69     3376.95    114.87 o 
  -1   3   8      742.56      672.26     17.38 o 
   0   3   8      700.26      721.30     19.42 o 
   1   3   8      716.99      630.11     17.49 o 
   2   3   8     3579.60     3580.60     80.04 o 
   3   3   8     1188.93     1204.55     34.52 o 
   4   3   8     2014.05     2042.64     59.77 o 
   5   3   8       79.48       91.17      4.16 o 
   6   3   8      459.29      445.97     13.27 o 
   7   3   8      486.66      475.78     18.05 o 
   8   3   8      357.40      367.39     14.89 o 
   9   3   8      143.11      130.07     12.11 o 
  10   3   8      258.59      257.70     16.48 o 
 -10   4   8        4.80        1.10     11.46 o 
  -9   4   8       87.71       84.64     13.44 o 
  -8   4   8       53.41       49.59     11.24 o 
  -7   4   8     1036.19     1009.91     45.89 o 
  -6   4   8      808.40      819.71     37.94 o 
  -5   4   8      661.90      678.69     27.97 o 
  -4   4   8     1111.23     1072.36     57.65 o 
  -2   4   8      941.36      952.70     34.14 o 
  -1   4   8     2758.55     2707.20     75.47 o 
   0   4   8     7548.21     7657.63    222.99 o 
   1   4   8     2937.80     2963.64     74.25 o 
   2   4   8      860.34      866.68     21.87 o 
   3   4   8      323.12      303.74      7.83 o 
   4   4   8     1438.15     1429.99     35.67 o 
   5   4   8      740.41      754.71     21.38 o 
   6   4   8      777.95      797.49     31.05 o 
   7   4   8      964.54      958.15     37.45 o 
   8   4   8      117.12      105.03      8.47 o 
   9   4   8      100.28      106.40      7.62 o 
  10   4   8        5.83        3.75      8.58 o 
 -10   5   8      201.75      206.30     21.38 o 
  -9   5   8      340.80      359.92     27.33 o 
  -8   5   8       77.46       69.65     12.34 o 
  -7   5   8      185.96      183.04     12.38 o 
  -6   5   8      771.94      758.67     36.70 o 
  -5   5   8      137.82      115.71     12.56 o 
  -3   5   8     4125.72     4206.34    141.17 o 
  -2   5   8      934.45      971.81     33.24 o 
  -1   5   8     1401.24     1390.05     40.90 o 
   0   5   8     1168.09     1084.78     28.62 o 
   1   5   8     1393.82     1406.61     36.84 o 
   2   5   8      999.47     1039.27     29.24 o 
   3   5   8     4347.87     4417.84    123.90 o 
   4   5   8      145.74      139.48      4.25 o 
   5   5   8      232.44      214.64      8.18 o 
   6   5   8      802.74      787.57     29.95 o 
   7   5   8      181.05      175.57      9.82 o 
   8   5   8      164.06      163.67     11.30 o 
   9   5   8      302.98      316.84     14.74 o 
  10   5   8      181.80      193.35     14.73 o 
 -10   6   8      208.81      200.13     22.70 o 
  -9   6   8       98.41       88.82     13.22 o 
  -8   6   8      135.63      126.79     11.06 o 
  -7   6   8       35.94       41.11      7.01 o 
  -6   6   8      534.79      528.48     23.61 o 
  -5   6   8     2015.52     1980.72     71.08 o 
  -4   6   8     1374.82     1359.42     41.93 o 
  -3   6   8      587.79      612.40     27.20 o 
  -2   6   8     3083.05     3095.38    104.65 o 
  -1   6   8     2226.92     2303.10     62.72 o 
   0   6   8      868.69      837.77     20.66 o 
   1   6   8     1940.34     2061.40     56.84 o 
   2   6   8     3231.56     3309.43     92.07 o 
   3   6   8      729.15      764.00     20.91 o 
   4   6   8     1230.78     1204.20     33.03 o 
   5   6   8     2352.55     2295.89     61.77 o 
   6   6   8      428.16      430.92     18.87 o 
   7   6   8        8.43       12.21      5.19 o 
   8   6   8      120.25      114.46      8.50 o 
   9   6   8       97.45       98.68      7.95 o 
  10   6   8      256.90      242.96     15.66 o 
  -8   7   8      114.83      114.84     11.42 o 
  -7   7   8     1160.32     1154.72     53.91 o 
  -6   7   8      467.99      441.91     28.21 o 
  -5   7   8      497.73      482.43     18.42 o 
  -4   7   8      263.84      256.31     10.96 o 
  -2   7   8     2380.33     2341.12     81.50 o 
   0   7   8      504.84      500.61     12.70 o 
   1   7   8      923.85      904.11     34.23 o 
   2   7   8     2631.90     2626.48     71.82 o 
   3   7   8      374.24      355.12     11.14 o 
   4   7   8      321.77      313.18      8.58 o 
   5   7   8      615.56      578.17     17.89 o 
   6   7   8      323.93      328.97     15.15 o 
   7   7   8     1136.81     1144.88     43.98 o 
   8   7   8      112.43      120.33      9.03 o 
   9   7   8       79.73       85.51      7.39 o 
  -9   8   8       90.94       80.60     10.91 o 
  -8   8   8      191.08      191.15     13.53 o 
  -7   8   8      400.98      386.66     20.26 o 
  -6   8   8      404.82      387.67     21.18 o 
  -5   8   8       12.44        8.84      5.70 o 
  -4   8   8      911.82      867.24     33.57 o 
  -3   8   8      729.36      715.18     23.41 o 
  -2   8   8      375.27      361.73     12.72 o 
  -1   8   8     2135.28     2134.40     53.85 o 
   0   8   8     2105.76     2147.45     49.22 o 
   1   8   8     2262.78     2301.10     58.39 o 
   2   8   8      445.76      434.72     12.38 o 
   3   8   8      668.93      665.64     20.30 o 
   4   8   8     1146.44     1100.52     26.62 o 
   5   8   8       11.68       10.45      3.58 o 
   6   8   8      439.74      419.07     14.50 o 
   7   8   8      354.70      347.54     16.03 o 
   8   8   8      153.22      155.24     10.62 o 
   9   8   8      117.04      114.42      9.44 o 
  -9   9   8      120.12      115.40     12.14 o 
  -8   9   8      262.12      265.52     17.22 o 
  -7   9   8       51.66       47.17     12.56 o 
  -6   9   8     1556.34     1494.34     55.84 o 
  -5   9   8      493.76      469.27     15.92 o 
  -4   9   8      671.72      673.78     54.22 o 
  -3   9   8      243.26      245.82     16.98 o 
  -2   9   8       22.96       30.06      4.11 o 
  -1   9   8      849.71      838.82     20.72 o 
   0   9   8        4.75        4.48      2.37 o 
   1   9   8      818.00      818.15     22.31 o 
   2   9   8       51.42       54.40      3.73 o 
   3   9   8      347.63      354.58     10.80 o 
   4   9   8      984.93      947.17     29.39 o 
   5   9   8      419.03      399.96     13.48 o 
   6   9   8     1490.06     1431.63     47.31 o 
   7   9   8      104.35       99.57      7.77 o 
   8   9   8      251.43      251.82     12.91 o 
   9   9   8      138.04      137.28      9.83 o 
  -8  10   8      131.82      113.74     11.50 o 
  -7  10   8      257.64      263.27     13.87 o 
  -6  10   8       84.88       85.15      7.02 o 
  -5  10   8      132.31      134.14      8.80 o 
  -4  10   8      235.15      231.45     10.82 o 
  -3  10   8      901.84      854.80     27.82 o 
  -2  10   8      739.33      741.39     21.99 o 
  -1  10   8     1041.61     1035.42     27.13 o 
   0  10   8     1807.30     1828.58     45.00 o 
   1  10   8      819.18      822.64     24.68 o 
   2  10   8      865.57      879.12     22.03 o 
   3  10   8     1054.25     1016.48     27.65 o 
   4  10   8      263.54      259.20      9.23 o 
   5  10   8      157.40      165.34      7.35 o 
   6  10   8      117.94      117.12      7.54 o 
   7  10   8      243.24      246.86     12.93 o 
   8  10   8      139.25      126.87      9.58 o 
  -8  11   8      157.28      156.80     12.59 o 
  -7  11   8      515.50      511.77     22.64 o 
  -6  11   8       75.40       81.18      7.26 o 
  -5  11   8      703.31      722.03     23.30 o 
  -4  11   8      112.92      106.96      7.40 o 
  -3  11   8       95.77       94.98      5.90 o 
  -2  11   8      216.74      209.69      8.26 o 
  -1  11   8       93.00       95.58      5.04 o 
   0  11   8      784.31      785.54     19.93 o 
   1  11   8       77.12       79.24      4.61 o 
   2  11   8      279.18      272.87      8.13 o 
   4  11   8      134.19      122.52      6.76 o 
   5  11   8      596.53      611.58     19.93 o 
   6  11   8      108.67      116.91      6.77 o 
   7  11   8      544.10      546.83     22.31 o 
   8  11   8      202.02      200.99     11.79 o 
  -7  12   8       29.50       23.70      8.17 o 
  -6  12   8       52.53       49.62      7.12 o 
  -5  12   8       51.63       44.83      6.69 o 
  -4  12   8      291.33      295.64     13.96 o 
  -3  12   8      245.52      256.42     10.32 o 
  -2  12   8      383.96      376.52     10.76 o 
  -1  12   8      316.79      316.74     10.22 o 
   0  12   8      134.82      139.32      6.05 o 
   1  12   8      329.74      330.31     11.24 o 
   2  12   8      305.20      303.63     11.68 o 
   3  12   8      257.63      266.19      9.83 o 
   4  12   8      374.95      380.97     11.97 o 
   5  12   8       66.66       71.70      5.54 o 
   6  12   8       76.30       75.08      5.67 o 
   7  12   8       33.64       36.46      6.38 o 
  -6  13   8      299.02      305.79     14.42 o 
  -5  13   8       52.06       67.58      7.46 o 
  -4  13   8      114.87      122.83      8.40 o 
  -3  13   8       35.39       33.94      5.82 o 
  -2  13   8       62.01       66.45      4.83 o 
  -1  13   8      133.54      133.66      6.96 o 
   0  13   8        4.07        3.52      4.34 o 
   1  13   8      170.95      164.07      6.93 o 
   2  13   8       23.27       25.14      5.65 o 
   3  13   8       71.42       69.27      5.51 o 
   4  13   8      104.90      114.05      7.01 o 
   5  13   8       49.93       68.54      5.93 o 
   6  13   8      325.36      339.04     13.63 o 
  -5  14   8       44.61       48.75      7.57 o 
  -4  14   8      157.15      164.04     10.56 o 
  -3  14   8      271.42      278.15     11.29 o 
  -2  14   8       74.40       82.10      6.31 o 
  -1  14   8       68.01       67.21      5.10 o 
   0  14   8        9.78        5.59      4.53 o 
   1  14   8       79.41       86.37      6.07 o 
   2  14   8       65.19       64.81      6.62 o 
   3  14   8      266.47      281.38     10.82 o 
   4  14   8      189.36      193.64      9.04 o 
   5  14   8       58.88       70.89      6.24 o 
  -3  15   8       40.25       50.58      6.63 o 
  -2  15   8       65.36       67.06      6.76 o 
  -1  15   8       38.58       54.39      5.17 o 
   0  15   8        4.73        7.70      5.34 o 
   1  15   8       22.52       32.54      5.95 o 
   2  15   8      104.57      103.26      6.43 o 
   3  15   8       15.57       26.97      5.88 o 
   0  16   8       16.90       24.17      9.98 o 
   1   0   9      337.62      307.05      7.95 o 
   2   0   9      981.21      986.99     26.05 o 
   3   0   9      302.95      287.80     11.66 o 
   4   0   9      572.86      568.62     26.80 o 
   5   0   9     1364.72     1315.86     60.78 o 
   6   0   9     5014.91     5042.10    230.81 o 
   7   0   9      116.64      115.49     14.77 o 
   8   0   9        5.47       11.24      9.26 o 
   9   0   9     1148.67     1153.82     76.92 o 
  10   0   9       63.63       76.04     12.34 o 
 -10   1   9      258.45      261.18     23.80 o 
  -9   1   9      174.09      186.68     19.84 o 
  -8   1   9      252.53      254.79     21.60 o 
  -7   1   9      639.91      637.57     33.27 o 
  -6   1   9     1533.19     1497.19     67.56 o 
  -5   1   9      269.39      260.31     15.44 o 
  -4   1   9     1344.49     1393.39     60.86 o 
  -3   1   9      496.17      493.93     28.65 o 
  -1   1   9     2524.21     2567.56     62.28 o 
   0   1   9     2513.75     2739.12     67.45 o 
   1   1   9     2951.12     2967.52     78.91 o 
   2   1   9      228.69      219.62      6.98 o 
   3   1   9      414.55      387.19     12.07 o 
   4   1   9     1205.65     1244.14     60.70 o 
   5   1   9      344.61      336.80     12.73 o 
   6   1   9     1473.53     1435.09     55.01 o 
   7   1   9      775.15      774.54     33.89 o 
   8   1   9      238.95      239.86     14.92 o 
   9   1   9      222.07      218.29     14.57 o 
  10   1   9      304.17      300.41     25.13 o 
 -10   2   9      536.27      570.41     42.10 o 
  -9   2   9       16.75       26.45     11.46 o 
  -8   2   9     1124.81     1141.03     72.73 o 
  -7   2   9      674.24      641.02     29.34 o 
  -6   2   9      262.43      260.52     19.40 o 
  -5   2   9     2372.54     2346.47    111.35 o 
  -4   2   9     1310.67     1259.32     52.92 o 
  -3   2   9     1653.75     1636.61     52.92 o 
  -2   2   9     1337.25     1283.68     43.39 o 
  -1   2   9      297.03      304.72      7.98 o 
   0   2   9       84.06      102.38      3.70 o 
   1   2   9      304.68      320.21      9.54 o 
   2   2   9     1389.82     1350.23     38.61 o 
   3   2   9     1620.34     1590.25     46.82 o 
   4   2   9     1579.31     1487.85     40.88 o 
   5   2   9     2495.70     2459.91     70.43 o 
   6   2   9      387.11      386.45     18.90 o 
   7   2   9      596.03      570.09     29.51 o 
   8   2   9     1049.34     1028.19     49.38 o 
   9   2   9       23.85       27.44      7.79 o 
  10   2   9      554.45      587.67     29.44 o 
 -10   3   9      430.76      428.25     30.64 o 
  -9   3   9       43.30       35.26     11.02 o 
  -8   3   9      396.68      348.24     27.11 o 
  -7   3   9      711.28      688.72     36.30 o 
  -6   3   9      447.54      432.94     24.08 o 
  -5   3   9     2681.14     2737.22    115.63 o 
  -4   3   9      671.23      667.88     21.84 o 
  -3   3   9     1456.59     1517.30     49.86 o 
  -1   3   9       61.74       69.89      3.94 o 
   0   3   9     6962.05     7134.47    207.75 o 
   1   3   9       19.10       22.93      2.85 o 
   2   3   9     1301.05     1134.54     30.33 o 
   3   3   9     1452.84     1518.64     39.89 o 
   4   3   9      617.61      636.48     19.02 o 
   5   3   9     2407.50     2417.17     71.69 o 
   6   3   9      554.71      531.49     19.62 o 
   7   3   9      857.00      820.80     29.72 o 
   8   3   9      386.27      366.96     19.33 o 
   9   3   9       53.57       49.97      8.60 o 
  10   3   9      379.07      383.61     21.57 o 
 -10   4   9      105.39      110.42     16.75 o 
  -9   4   9      898.85      952.59     62.82 o 
  -8   4   9      866.43      845.92     39.98 o 
  -7   4   9      415.98      414.25     19.16 o 
  -5   4   9     2132.97     2097.45     88.00 o 
  -4   4   9     1086.68     1090.86     37.76 o 
  -3   4   9      986.68      941.84     28.78 o 
  -2   4   9     1615.75     1619.82     58.85 o 
  -1   4   9     1310.83     1311.79     33.71 o 
   0   4   9     2108.49     2066.12     60.23 o 
   1   4   9     1178.99     1192.90     36.61 o 
   2   4   9     1891.36     1916.62     47.30 o 
   3   4   9      876.70      825.05     21.28 o 
   4   4   9     1189.35     1178.94     29.97 o 
   5   4   9     2554.27     2502.01     67.66 o 
   6   4   9      276.36      257.51      9.49 o 
   7   4   9      318.69      323.05     14.82 o 
   8   4   9      855.15      830.62     32.40 o 
   9   4   9      860.49      902.64     43.94 o 
  10   4   9      124.75      138.99     12.62 o 
 -10   5   9       58.11       46.95     14.33 o 
  -9   5   9      676.74      650.41     44.74 o 
  -8   5   9       46.79       43.51      8.17 o 
  -7   5   9      200.68      189.55     17.85 o 
  -6   5   9     1763.23     1777.13     81.47 o 
  -5   5   9      100.22      104.52      6.30 o 
  -4   5   9      561.12      566.17     19.79 o 
  -3   5   9     1399.37     1350.05     48.06 o 
  -2   5   9      461.85      443.77     15.14 o 
  -1   5   9     2745.13     2718.11     71.52 o 
   0   5   9      461.46      502.69     15.20 o 
   1   5   9     2667.60     2653.28     70.33 o 
   2   5   9      450.19      431.78     13.07 o 
   3   5   9     1594.93     1555.15     42.22 o 
   4   5   9      593.32      596.39     15.77 o 
   5   5   9      113.72      110.06      5.73 o 
   6   5   9     1763.84     1770.87     57.08 o 
   7   5   9      325.54      324.18     17.11 o 
   8   5   9       66.97       64.58      5.83 o 
   9   5   9      654.58      637.67     31.94 o 
  10   5   9       58.06       43.20      9.41 o 
 -10   6   9      174.87      170.81     20.94 o 
  -9   6   9      140.19      142.38     19.18 o 
  -8   6   9      512.63      510.39     24.55 o 
  -7   6   9      598.41      613.27     29.22 o 
  -6   6   9      287.76      272.64     26.23 o 
  -4   6   9     4182.77     4082.82    141.27 o 
  -3   6   9      414.73      397.43     16.79 o 
  -2   6   9      525.64      523.05     17.35 o 
  -1   6   9      908.06      857.17     27.73 o 
   0   6   9      843.00      853.55     21.16 o 
   1   6   9     1034.22     1012.75     25.06 o 
   2   6   9      479.51      488.80     15.06 o 
   3   6   9      421.69      419.47     12.59 o 
   4   6   9     4615.18     4476.11    111.78 o 
   5   6   9       66.83       62.41      4.07 o 
   6   6   9      410.37      405.08     13.77 o 
   7   6   9      561.31      573.23     23.49 o 
   8   6   9      451.86      455.69     19.62 o 
   9   6   9      150.52      164.66     10.21 o 
  10   6   9      159.70      169.28     14.66 o 
  -9   7   9      216.41      216.22     21.82 o 
  -8   7   9      213.71      204.98     22.70 o 
  -7   7   9      684.67      682.43     35.75 o 
  -6   7   9       10.09       13.71      7.16 o 
  -5   7   9      720.24      711.44     27.14 o 
  -4   7   9      615.57      591.88     33.27 o 
  -2   7   9     3925.97     3757.82    128.75 o 
  -1   7   9      525.37      490.98     13.53 o 
   0   7   9      121.50      119.13      4.48 o 
   1   7   9      490.86      482.53     13.42 o 
   2   7   9     4231.26     4114.87    113.34 o 
   3   7   9      727.23      699.33     22.94 o 
   4   7   9      760.28      731.70     18.68 o 
   5   7   9      679.39      669.48     20.15 o 
   6   7   9        0.69        2.89      4.27 o 
   7   7   9      777.29      771.72     29.00 o 
   8   7   9      319.07      303.81     14.03 o 
   9   7   9      179.69      186.58     11.20 o 
  -9   8   9      277.04      241.12     23.58 o 
  -8   8   9      110.42      118.83     10.75 o 
  -7   8   9      511.19      486.92     26.70 o 
  -6   8   9       23.35       23.14      6.25 o 
  -5   8   9      897.24      893.75     38.02 o 
  -4   8   9      377.14      381.46     13.29 o 
  -3   8   9      928.30      887.72     33.19 o 
  -2   8   9      176.37      170.24      8.48 o 
  -1   8   9      625.41      590.38     14.97 o 
   0   8   9     2455.70     2384.20     54.58 o 
   1   8   9      511.56      489.89     14.75 o 
   2   8   9      217.42      212.59      7.27 o 
   3   8   9     1121.62     1076.15     29.03 o 
   4   8   9      320.15      325.65     11.26 o 
   5   8   9     1046.01     1057.59     29.07 o 
   6   8   9        5.69        7.43      3.82 o 
   7   8   9      551.31      547.65     21.75 o 
   8   8   9      100.92       99.16      8.70 o 
   9   8   9      224.05      217.32     12.46 o 
  -8   9   9      246.32      231.67     17.22 o 
  -7   9   9       19.65       11.26      8.47 o 
  -6   9   9      112.78      120.93      8.33 o 
  -5   9   9      333.44      352.57     13.38 o 
  -4   9   9      109.56      116.42      7.47 o 
  -3   9   9     1399.19     1367.04     45.65 o 
  -2   9   9      766.46      746.34     26.14 o 
  -1   9   9       74.40       69.23      3.93 o 
   0   9   9      829.55      821.61     20.58 o 
   1   9   9       77.86       67.85      3.55 o 
   2   9   9      841.56      820.10     23.37 o 
   3   9   9     1409.85     1387.16     39.94 o 
   4   9   9       89.70       96.06      5.47 o 
   5   9   9      311.75      319.35     11.10 o 
   6   9   9      127.72      128.37      6.78 o 
   7   9   9       46.52       35.98      6.56 o 
   8   9   9      315.29      303.37     14.12 o 
  -8  10   9      117.59      109.93     10.91 o 
  -7  10   9       75.31       76.96      8.06 o 
  -6  10   9      291.57      290.77     13.00 o 
  -5  10   9      153.23      143.69      8.96 o 
  -4  10   9      821.02      791.90     29.14 o 
  -3  10   9      392.74      393.10     17.42 o 
  -2  10   9      301.52      303.55      9.87 o 
  -1  10   9      170.67      164.43      6.63 o 
   0  10   9      172.48      170.69      5.92 o 
   1  10   9      176.74      169.68      6.25 o 
   2  10   9      230.28      228.45      9.45 o 
   3  10   9      410.90      414.75     14.66 o 
   4  10   9      945.64      901.91     25.11 o 
   5  10   9      175.80      175.51      7.53 o 
   6  10   9      343.61      342.14     11.10 o 
   7  10   9      103.39      105.11      8.30 o 
   8  10   9       64.75       59.18      8.08 o 
  -7  11   9      196.70      182.62     12.49 o 
  -6  11   9        3.51        3.02      6.42 o 
  -5  11   9      107.90      111.69      7.79 o 
  -4  11   9     1078.74     1076.89     34.30 o 
  -3  11   9      207.90      195.22     13.36 o 
  -2  11   9      282.12      278.00     11.10 o 
  -1  11   9      756.07      756.48     23.24 o 
   0  11   9       10.78       15.51      3.27 o 
   1  11   9      795.80      802.68     23.28 o 
   2  11   9      330.30      324.82     10.67 o 
   3  11   9      330.63      339.87     15.05 o 
   4  11   9      981.53      963.75     29.53 o 
   5  11   9      114.27      113.06      6.67 o 
   6  11   9        5.81        6.10      5.76 o 
   7  11   9      241.02      226.10     12.36 o 
  -7  12   9       47.50       44.87      8.43 o 
  -6  12   9      195.13      189.03     11.20 o 
  -5  12   9      185.22      185.69     11.11 o 
  -4  12   9      166.68      160.83     12.32 o 
  -3  12   9      171.14      150.53      8.86 o 
  -2  12   9      356.69      354.68     11.64 o 
  -1  12   9      779.76      789.56     21.97 o 
   0  12   9      114.24      114.06      5.94 o 
   1  12   9      797.55      806.62     23.83 o 
   2  12   9      289.09      294.29     13.03 o 
   3  12   9      245.26      223.47      8.47 o 
   4  12   9      240.53      241.45      9.12 o 
   5  12   9      253.94      263.76      9.64 o 
   6  12   9      200.35      201.06     10.22 o 
   7  12   9       21.61       17.41      9.63 o 
  -6  13   9       61.35       48.35      8.99 o 
  -5  13   9       98.17      101.90      8.36 o 
  -4  13   9      370.55      366.21     15.21 o 
  -3  13   9      642.84      632.48     19.08 o 
  -2  13   9      118.47      126.33      7.71 o 
  -1  13   9      286.62      294.42      9.59 o 
   0  13   9      381.64      392.67     12.10 o 
   1  13   9      259.36      262.68     10.42 o 
   2  13   9      166.54      169.74      8.77 o 
   3  13   9      582.13      562.17     18.34 o 
   4  13   9      386.83      383.77     12.98 o 
   5  13   9      112.03      113.47      6.83 o 
   6  13   9       77.42       69.63      7.04 o 
  -4  14   9       76.72       84.40      7.75 o 
  -3  14   9      286.40      288.31     11.91 o 
  -2  14   9      303.02      297.30     11.98 o 
  -1  14   9      110.25      110.19      5.87 o 
   0  14   9      273.72      284.92      9.83 o 
   1  14   9       93.65      101.92      6.71 o 
   2  14   9      351.11      347.52     13.19 o 
   3  14   9      319.41      330.43     11.65 o 
   4  14   9       86.39       86.01      6.35 o 
  -3  15   9      263.75      266.72     13.20 o 
  -2  15   9      269.01      264.56     10.68 o 
  -1  15   9      139.32      155.94      9.51 o 
   0  15   9       73.41       99.06      6.62 o 
   1  15   9      184.17      191.94      9.25 o 
   2  15   9      217.83      223.96     10.63 o 
   3  15   9      290.12      294.47     11.41 o 
   0   0  10       94.69       86.36      4.78 o 
   1   0  10     2132.46     2414.52     59.46 o 
   2   0  10     2256.05     2195.62     53.55 o 
   3   0  10      749.37      661.26     25.40 o 
   4   0  10     2040.18     1930.23     88.68 o 
   5   0  10     2053.10     2090.52     96.00 o 
   6   0  10       96.98       99.85      8.82 o 
   7   0  10      346.03      346.48     25.79 o 
   8   0  10     1094.92     1084.17     72.29 o 
   9   0  10        0.30        0.22     11.24 o 
  10   0  10      713.51      679.29     47.61 o 
 -10   1  10      100.51      102.05     14.77 o 
  -9   1  10       62.29       55.32     12.34 o 
  -8   1  10      465.81      457.34     33.28 o 
  -7   1  10      478.70      474.97     34.16 o 
  -6   1  10     1409.67     1421.06     66.77 o 
  -5   1  10     3471.36     3334.84    150.16 o 
  -4   1  10      226.13      243.33     12.92 o 
  -3   1  10     1030.34     1034.46     40.84 o 
  -2   1  10     2024.38     2008.31     54.95 o 
  -1   1  10      836.19      858.64     21.08 o 
   0   1  10     4379.32     4432.94    109.21 o 
   1   1  10     1065.00     1096.12     32.04 o 
   2   1  10     1770.41     1792.15     55.39 o 
   3   1  10     1098.19     1097.98     31.44 o 
   4   1  10      240.46      251.84     12.73 o 
   5   1  10     3307.17     3214.15    150.08 o 
   6   1  10     1464.90     1467.90     66.75 o 
   7   1  10      483.03      449.40     31.74 o 
   8   1  10      377.72      372.04     27.55 o 
   9   1  10       77.57       73.17     12.78 o 
  10   1  10      120.51      119.46     15.21 o 
 -10   2  10       64.99       58.85     12.78 o 
  -9   2  10     1000.04     1003.72     65.46 o 
  -8   2  10      350.23      334.79     25.79 o 
  -7   2  10      256.03      249.15     14.02 o 
  -6   2  10      182.38      189.54     12.51 o 
  -5   2  10      737.84      692.20     29.61 o 
  -4   2  10     1719.49     1684.05     75.49 o 
  -3   2  10     2899.91     2823.22     90.97 o 
  -2   2  10      955.28      925.82     27.61 o 
  -1   2  10      381.45      369.12      9.57 o 
   0   2  10     1575.43     1611.33     42.91 o 
   1   2  10      379.26      382.90     11.39 o 
   2   2  10     1002.59      969.88     27.91 o 
   3   2  10     2777.85     2717.99     89.47 o 
   4   2  10     1635.61     1616.00     53.27 o 
   5   2  10      625.54      588.53     20.70 o 
   6   2  10      250.50      256.91     13.32 o 
   7   2  10      253.27      249.95     14.80 o 
   8   2  10      317.03      313.20     17.84 o 
   9   2  10      935.96      924.21     44.92 o 
  10   2  10       99.40      103.15     14.55 o 
 -10   3  10      106.68      110.64     15.21 o 
  -9   3  10      250.81      269.11     23.36 o 
  -8   3  10      433.58      413.48     30.42 o 
  -7   3  10      894.65      894.94     41.76 o 
  -6   3  10     1134.18     1130.27     54.46 o 
  -5   3  10      534.63      523.12     23.28 o 
  -4   3  10     2953.21     2902.72    110.59 o 
  -3   3  10     1259.35     1278.02     37.26 o 
  -2   3  10      110.13      115.22      7.95 o 
  -1   3  10     2069.96     2013.80     48.85 o 
   0   3  10       52.47       60.03      3.56 o 
   1   3  10     1941.56     1930.54     57.43 o 
   2   3  10       44.77       40.36      3.33 o 
   3   3  10      970.44     1006.02     32.80 o 
   4   3  10     3016.33     2975.58     85.66 o 
   5   3  10      473.65      450.77     16.07 o 
   6   3  10     1215.64     1203.25     44.61 o 
   7   3  10      861.89      871.38     41.92 o 
   8   3  10      401.17      389.82     20.96 o 
   9   3  10      282.01      295.29     17.53 o 
  10   3  10       97.64      103.29     10.90 o 
 -10   4  10      236.98      228.56     22.04 o 
  -9   4  10      232.85      228.56     20.94 o 
  -8   4  10      486.59      464.61     34.38 o 
  -7   4  10      166.58      165.10     12.60 o 
  -6   4  10      308.26      306.61     15.55 o 
  -5   4  10      162.91      158.38      9.09 o 
  -4   4  10     1972.36     1994.63     52.49 o 
  -3   4  10      931.41      932.86     29.05 o 
  -1   4  10      896.45      868.09     22.60 o 
   0   4  10      522.19      568.46     17.08 o 
   1   4  10      812.40      787.61     27.50 o 
   2   4  10      929.55      937.25     35.63 o 
   3   4  10     1011.55     1020.28     25.98 o 
   4   4  10     1604.86     1604.94     46.28 o 
   5   4  10      203.84      200.11      7.44 o 
   6   4  10      246.53      257.37     12.15 o 
   7   4  10      203.03      199.27      9.76 o 
   8   4  10      481.76      499.87     25.25 o 
   9   4  10      239.72      234.04     15.80 o 
  10   4  10      241.22      246.91     16.62 o 
 -10   5  10       42.87       36.59     14.11 o 
  -9   5  10       34.87       36.37     13.22 o 
  -8   5  10      562.76      543.08     39.45 o 
  -7   5  10      966.74      987.85     45.74 o 
  -5   5  10     1566.53     1564.63     51.29 o 
  -4   5  10      243.57      262.08      9.72 o 
  -3   5  10      230.16      231.12      9.86 o 
  -2   5  10     1248.99     1190.07     32.00 o 
  -1   5  10       97.46      100.85      5.60 o 
   0   5  10     2471.41     2565.34     74.74 o 
   1   5  10       54.98       47.33      3.67 o 
   2   5  10     1017.66      974.12     31.27 o 
   3   5  10      189.88      185.31      6.83 o 
   4   5  10      232.88      244.63      7.56 o 
   5   5  10     1560.19     1560.64     50.53 o 
   6   5  10      117.65      116.09      6.13 o 
   7   5  10      960.24      954.14     37.32 o 
   8   5  10      575.24      560.30     22.39 o 
   9   5  10       39.30       36.15      8.73 o 
  10   5  10       24.00       23.30      9.57 o 
  -9   6  10      291.21      304.16     25.57 o 
  -8   6  10      175.15      158.91     17.63 o 
  -7   6  10      231.22      219.49     15.15 o 
  -6   6  10      199.91      184.70     13.00 o 
  -4   6  10      755.56      763.77     27.08 o 
  -3   6  10     1845.64     1739.93     63.02 o 
  -2   6  10      443.65      441.99     13.96 o 
  -1   6  10      239.09      216.50      6.71 o 
   0   6  10     1741.20     1635.53     47.87 o 
   2   6  10      353.21      347.09     11.83 o 
   3   6  10     1668.56     1620.21     47.96 o 
   4   6  10      831.96      830.69     21.31 o 
   5   6  10      808.95      807.75     26.52 o 
   6   6  10      225.92      210.70      8.66 o 
   7   6  10      279.62      273.59     12.26 o 
   8   6  10      162.81      167.14     10.05 o 
   9   6  10      276.13      273.11     17.38 o 
  -9   7  10      166.30      175.00     20.50 o 
  -8   7  10      266.06      276.58     17.83 o 
  -7   7  10      126.16      105.79     14.33 o 
  -6   7  10     1004.99      981.65     45.64 o 
  -5   7  10      540.91      534.06     19.97 o 
  -4   7  10      795.81      773.32     28.71 o 
  -3   7  10     1108.15     1051.85     32.92 o 
  -1   7  10     2448.28     2383.20     67.17 o 
   0   7  10       54.41       44.93      2.85 o 
   1   7  10     2257.95     2235.04     60.47 o 
   2   7  10      215.69      212.02      7.52 o 
   3   7  10      964.67      936.38     28.76 o 
   4   7  10      709.92      704.35     21.42 o 
   5   7  10      455.83      442.82     14.40 o 
   6   7  10      962.04      964.15     31.84 o 
   7   7  10       55.44       48.09      6.05 o 
   8   7  10      294.20      303.26     13.98 o 
   9   7  10      151.72      148.62     10.25 o 
  -9   8  10      305.22      298.21     26.45 o 
  -8   8  10       99.34       96.81     10.50 o 
  -7   8  10       32.57       24.39      8.57 o 
  -6   8  10      463.06      457.57     19.17 o 
  -5   8  10       16.29       18.79      6.02 o 
  -4   8  10      692.55      675.54     40.33 o 
  -3   8  10      220.87      227.28      9.36 o 
  -2   8  10      444.07      418.51     13.82 o 
  -1   8  10     1447.17     1398.45     37.00 o 
   0   8  10     1413.92     1372.88     33.81 o 
   1   8  10     1420.57     1390.40     40.38 o 
   2   8  10      351.30      339.55     11.83 o 
   3   8  10      187.45      193.08      7.62 o 
   4   8  10      510.80      520.97     16.32 o 
   5   8  10       16.20       16.95      3.75 o 
   6   8  10      443.81      436.58     15.94 o 
   7   8  10       59.67       59.15      6.72 o 
   8   8  10      121.69      124.73      9.53 o 
   9   8  10      270.16      272.56     14.25 o 
  -8   9  10       10.85       12.49      9.74 o 
  -7   9  10      358.91      364.06     19.45 o 
  -6   9  10       47.01       47.60      6.14 o 
  -5   9  10      287.82      272.71     12.36 o 
  -4   9  10     1242.03     1228.50     38.37 o 
  -3   9  10      450.92      437.68     15.97 o 
  -2   9  10     1138.08     1090.57     36.94 o 
  -1   9  10      981.63      955.13     23.06 o 
   0   9  10      302.66      308.32      9.44 o 
   1   9  10      742.96      723.86     24.86 o 
   2   9  10     1140.79     1117.43     32.32 o 
   3   9  10      451.36      440.05     15.51 o 
   4   9  10     1085.59     1083.23     33.04 o 
   5   9  10      326.50      311.49     10.24 o 
   6   9  10       49.03       49.30      5.51 o 
   7   9  10      321.36      319.09     15.52 o 
   8   9  10        4.97        0.19      6.96 o 
  -8  10  10       24.69       31.36      8.22 o 
  -7  10  10        3.64        3.00      7.50 o 
  -6  10  10      123.28      127.98      8.82 o 
  -5  10  10      556.97      551.43     18.87 o 
  -4  10  10      186.53      177.62      9.19 o 
  -3  10  10      528.71      527.27     17.29 o 
  -2  10  10      797.89      791.26     22.59 o 
  -1  10  10      584.98      578.40     18.02 o 
   0  10  10       39.53       41.93      3.75 o 
   1  10  10      741.05      745.65     19.76 o 
   2  10  10      697.10      702.91     22.23 o 
   3  10  10      420.44      410.56     16.33 o 
   4  10  10      189.28      187.76      8.00 o 
   5  10  10      490.95      484.58     15.94 o 
   6  10  10      108.40      122.06      8.46 o 
   7  10  10       24.26       15.40      6.96 o 
   8  10  10       29.61       31.57      7.32 o 
  -7  11  10        9.90       16.42      8.01 o 
  -6  11  10      254.50      246.31     11.76 o 
  -5  11  10      169.85      176.47     10.48 o 
  -4  11  10       11.07       14.77      6.21 o 
  -3  11  10      862.46      846.83     27.86 o 
  -2  11  10      946.31      928.23     26.19 o 
  -1  11  10      446.83      455.47     13.34 o 
   0  11  10      453.03      440.81     12.94 o 
   1  11  10      444.77      455.13     14.41 o 
   2  11  10      788.02      802.08     28.94 o 
   3  11  10      779.63      770.81     26.91 o 
   4  11  10        5.32        7.80      4.62 o 
   5  11  10      180.14      179.58      8.26 o 
   6  11  10      223.73      215.87     10.91 o 
   7  11  10       16.35       10.84      7.35 o 
  -6  12  10      107.97      117.46      8.43 o 
  -5  12  10      167.92      184.04     10.21 o 
  -4  12  10      383.54      375.11     16.07 o 
  -3  12  10      103.27       99.13      6.93 o 
  -2  12  10      140.59      153.70      8.71 o 
  -1  12  10       83.41       85.63      5.03 o 
   0  12  10     1536.84     1563.48     41.73 o 
   1  12  10       66.22       72.61      5.80 o 
   2  12  10      198.24      210.67      9.55 o 
   3  12  10       66.49       64.16      6.41 o 
   4  12  10      292.38      293.41     11.41 o 
   5  12  10      169.09      185.69      8.86 o 
   6  12  10       97.44       99.14      7.52 o 
  -5  13  10       14.85       14.97      7.21 o 
  -4  13  10      291.04      294.61     13.52 o 
  -3  13  10      354.64      378.14     14.82 o 
  -2  13  10      434.65      422.55     14.89 o 
  -1  13  10      259.41      266.73      8.60 o 
   0  13  10      129.11      128.36      6.74 o 
   1  13  10      187.99      198.32      9.53 o 
   2  13  10      477.25      464.58     16.37 o 
   3  13  10      327.07      348.69     12.55 o 
   4  13  10      307.76      318.20     11.43 o 
   5  13  10       23.15       24.05      6.46 o 
  -4  14  10       73.91       74.59      9.37 o 
  -3  14  10       52.35       51.79      7.32 o 
  -2  14  10       90.42       99.42      6.88 o 
  -1  14  10      648.14      665.26     20.65 o 
   0  14  10        1.46        6.66      5.08 o 
   1  14  10      635.96      644.63     20.41 o 
   2  14  10       65.45       68.57      6.96 o 
   3  14  10       60.46       62.57      6.02 o 
   4  14  10       96.05      100.03      6.59 o 
  -2  15  10      165.75      189.06     10.70 o 
  -1  15  10      163.54      168.87     12.28 o 
   0  15  10      310.45      301.71     13.07 o 
   1  15  10      183.26      197.08     10.27 o 
   2  15  10      113.66      138.38     10.15 o 
   1   0  11     7349.21     7474.60    184.07 o 
   2   0  11      638.50      615.55     15.21 o 
   3   0  11       55.70       64.11      4.98 o 
   4   0  11     2749.51     2718.78    124.68 o 
   5   0  11      714.84      664.33     31.47 o 
   6   0  11       30.99       34.82      8.82 o 
   7   0  11       79.69       74.50     11.02 o 
   8   0  11      472.88      456.68     33.06 o 
   9   0  11       46.27       43.42     12.34 o 
  10   0  11       25.94       39.67     12.34 o 
 -10   1  11       75.86       79.13     14.33 o 
  -9   1  11      295.08      280.79     24.69 o 
  -8   1  11       95.27       77.36     12.56 o 
  -7   1  11       91.84       89.92     12.12 o 
  -6   1  11      240.21      227.63     13.16 o 
  -5   1  11       40.22       37.41      5.29 o 
  -4   1  11      970.75      985.88     48.47 o 
  -3   1  11     2325.42     2274.25     83.42 o 
  -2   1  11     1055.27     1063.72     32.75 o 
  -1   1  11     4420.33     4530.65    101.00 o 
   0   1  11     3563.71     3540.23     87.17 o 
   1   1  11     3670.57     3736.65    101.43 o 
   2   1  11     1169.85     1192.24     33.05 o 
   3   1  11     2187.87     2165.09     71.63 o 
   4   1  11     1068.48     1103.48     48.38 o 
   5   1  11        7.11        7.05      8.60 o 
   6   1  11      262.40      256.77     19.62 o 
   7   1  11       91.73       93.67     12.34 o 
   8   1  11      144.93      133.12     15.43 o 
   9   1  11      306.85      296.44     25.13 o 
  10   1  11       43.45       46.51     13.00 o 
 -10   2  11       10.74        6.39     13.22 o 
  -9   2  11      219.00      224.37     22.04 o 
  -8   2  11       57.28       42.98     11.02 o 
  -7   2  11      526.64      485.77     34.38 o 
  -6   2  11     1029.60     1069.45     48.42 o 
  -5   2  11      322.58      304.09     17.35 o 
  -3   2  11     1638.90     1639.23     52.39 o 
  -2   2  11     1830.51     1887.97     56.16 o 
  -1   2  11      265.92      266.89     10.43 o 
   0   2  11     6423.60     6356.95    168.67 o 
   1   2  11      359.67      359.57     11.34 o 
   2   2  11     1925.96     2015.54     63.17 o 
   3   2  11     1581.39     1539.42     51.49 o 
   4   2  11      208.31      206.11      7.47 o 
   5   2  11      393.64      361.27     16.62 o 
   6   2  11      903.71      938.26     67.22 o 
   7   2  11      445.45      405.32     30.20 o 
   8   2  11      151.92      135.55     16.97 o 
   9   2  11      206.47      205.86     20.50 o 
  10   2  11       23.57       16.53     12.56 o 
 -10   3  11       67.84       68.55     14.77 o 
  -9   3  11        7.06        8.60     12.34 o 
  -8   3  11      310.62      298.65     24.02 o 
  -7   3  11       62.84       63.48     11.46 o 
  -6   3  11      103.61      101.26      9.35 o 
  -5   3  11     1427.43     1441.61     67.56 o 
  -4   3  11      350.82      355.72     14.46 o 
  -3   3  11     1692.73     1723.77     59.54 o 
  -2   3  11     2663.57     2758.64     86.02 o 
  -1   3  11      626.55      629.25     14.70 o 
   0   3  11     1604.36     1457.40     42.64 o 
   1   3  11      512.55      515.34     17.31 o 
   2   3  11     2354.79     2476.48     84.51 o 
   3   3  11     1854.23     1914.37     59.27 o 
   4   3  11      337.24      339.12     10.72 o 
   5   3  11     1483.02     1473.65     55.18 o 
   6   3  11       76.70       74.41      5.37 o 
   7   3  11       27.93       23.03      7.17 o 
   8   3  11      268.91      261.45     15.80 o 
   9   3  11        3.75        6.74      8.41 o 
  10   3  11       99.41       94.15     10.90 o 
 -10   4  11       14.90        0.88     13.67 o 
  -9   4  11       38.57       34.60     13.67 o 
  -8   4  11      145.30      146.79     16.97 o 
  -7   4  11      291.61      295.54     15.58 o 
  -6   4  11     1285.16     1252.29     59.88 o 
  -5   4  11     1741.21     1708.91     60.59 o 
  -4   4  11      376.38      365.41     12.13 o 
  -3   4  11      394.88      379.85     16.75 o 
  -2   4  11     1355.14     1316.35     41.17 o 
  -1   4  11     3533.62     3536.59     96.92 o 
   0   4  11     1104.71     1117.74     32.85 o 
   1   4  11     3739.17     3798.78    117.97 o 
   2   4  11     1199.98     1171.00     40.50 o 
   3   4  11      270.53      273.20      9.36 o 
   4   4  11      331.07      315.14      9.39 o 
   5   4  11     1538.23     1481.65     60.13 o 
   6   4  11     1363.60     1319.65     49.14 o 
   7   4  11      246.32      247.07     12.16 o 
   8   4  11      142.21      152.65     12.46 o 
   9   4  11       78.29       70.65      9.27 o 
  10   4  11        7.76        8.52      9.19 o 
  -9   5  11      102.50       89.26     14.11 o 
  -8   5  11       74.49       63.04     13.22 o 
  -7   5  11      907.32      896.95     40.51 o 
  -6   5  11       42.15       47.18      7.17 o 
  -5   5  11       92.48       87.81      9.99 o 
  -4   5  11     2787.83     2793.90     88.47 o 
  -3   5  11      451.29      449.71     19.93 o 
  -2   5  11     1241.40     1203.02     35.65 o 
  -1   5  11     2890.75     2863.90     75.47 o 
   0   5  11      453.32      471.62     14.49 o 
   1   5  11     2726.97     2784.33     91.86 o 
   2   5  11     1243.78     1208.54     39.38 o 
   3   5  11      327.57      334.05     11.04 o 
   4   5  11     2633.76     2630.47     69.91 o 
   5   5  11      111.48      102.73      5.83 o 
   6   5  11       55.90       65.85      5.56 o 
   7   5  11      818.10      820.58     32.95 o 
   8   5  11       53.91       46.76      8.49 o 
   9   5  11      156.70      152.74     17.41 o 
  -9   6  11       90.32       98.96     16.31 o 
  -8   6  11       74.98       59.73     13.44 o 
  -7   6  11      139.98      132.86     13.01 o 
  -6   6  11     1589.00     1579.16     66.46 o 
  -5   6  11      955.62      918.52     37.29 o 
  -4   6  11      534.21      530.47     23.84 o 
  -3   6  11     1954.36     1872.49     60.12 o 
  -2   6  11     1288.03     1297.35     39.93 o 
  -1   6  11     1077.13     1113.89     31.38 o 
   0   6  11      272.75      273.58      9.14 o 
   1   6  11     1170.83     1229.48     34.18 o 
   2   6  11     1388.22     1404.04     39.03 o 
   3   6  11     1859.53     1806.12     52.86 o 
   4   6  11      416.69      427.19     13.62 o 
   5   6  11     1047.45     1001.67     28.13 o 
   6   6  11     1347.20     1329.07     54.21 o 
   7   6  11      195.99      186.20      9.65 o 
   8   6  11      141.46      121.70     10.37 o 
   9   6  11      115.37      131.86     12.77 o 
  -9   7  11       64.38       64.14     15.21 o 
  -8   7  11      650.50      631.02     42.10 o 
  -6   7  11      251.56      253.07     15.32 o 
  -5   7  11      662.29      631.77     26.71 o 
  -4   7  11      197.87      185.12     11.06 o 
  -3   7  11      845.71      833.34     26.82 o 
  -2   7  11      496.05      452.49     27.55 o 
  -1   7  11      823.52      830.79     22.24 o 
   0   7  11     1531.87     1599.55     46.92 o 
   1   7  11      788.86      802.00     21.87 o 
   2   7  11      345.03      340.84     11.25 o 
   3   7  11      769.78      766.48     23.43 o 
   4   7  11      223.53      209.21      7.53 o 
   5   7  11      746.92      703.91     20.08 o 
   6   7  11      241.66      252.62     12.30 o 
   7   7  11      120.37      109.31      8.34 o 
   8   7  11      565.49      570.11     23.80 o 
   9   7  11       82.99       86.58     10.65 o 
  -8   8  11      130.54      118.14     16.75 o 
  -7   8  11      212.45      198.92     13.93 o 
  -6   8  11       32.90       30.99      6.68 o 
  -5   8  11      833.41      811.31     47.17 o 
  -4   8  11        3.13        2.90      4.95 o 
  -3   8  11      179.09      178.28      9.00 o 
  -2   8  11      254.60      244.06     10.32 o 
  -1   8  11      143.13      144.20      6.47 o 
   0   8  11     2590.22     2606.42     68.74 o 
   1   8  11      156.45      165.11      6.61 o 
   2   8  11      263.16      261.33      8.94 o 
   3   8  11      238.30      237.93     10.53 o 
   4   8  11        0.77       -0.13      3.70 o 
   5   8  11      617.79      613.86     18.97 o 
   6   8  11       51.48       49.33      6.19 o 
   7   8  11      178.93      169.22     10.99 o 
   8   8  11      154.03      159.85     10.77 o 
  -8   9  11       94.87       84.41     14.77 o 
  -7   9  11      403.60      409.38     22.35 o 
  -6   9  11       60.58       58.29      6.66 o 
  -5   9  11      453.58      454.12     16.44 o 
  -4   9  11      270.08      247.30     11.09 o 
  -3   9  11       45.51       44.92      5.27 o 
  -2   9  11      595.43      597.26     18.73 o 
  -1   9  11      223.29      237.46     10.73 o 
   0   9  11     1279.57     1233.05     32.95 o 
   1   9  11      254.21      262.91      8.95 o 
   2   9  11      477.65      475.59     16.14 o 
   3   9  11        2.16        0.99      5.51 o 
   4   9  11      275.06      259.73      9.33 o 
   5   9  11      411.43      421.07     13.76 o 
   6   9  11       26.42       24.81      6.50 o 
   7   9  11      384.15      388.55     17.43 o 
   8   9  11       73.38       66.28      7.88 o 
  -7  10  11      139.69      133.43     10.26 o 
  -6  10  11       56.30       47.76      6.96 o 
  -5  10  11      112.63      131.27      8.69 o 
  -4  10  11      656.88      652.83     23.39 o 
  -3  10  11      203.23      202.32      9.54 o 
  -2  10  11      205.85      201.28     10.62 o 
  -1  10  11      627.59      599.84     19.20 o 
   0  10  11        1.74        4.41      3.53 o 
   1  10  11      666.05      648.12     18.96 o 
   2  10  11      270.24      269.82     10.36 o 
   3  10  11      176.38      175.22      9.14 o 
   4  10  11      495.64      499.71     16.78 o 
   5  10  11      115.94      129.98      7.22 o 
   6  10  11       58.58       52.03      7.25 o 
   7  10  11      109.31      100.58      8.47 o 
  -7  11  11       78.18       79.78      8.85 o 
  -6  11  11      584.27      570.42     20.93 o 
  -5  11  11       69.51       71.32      7.10 o 
  -4  11  11       77.86       73.19      9.53 o 
  -3  11  11      799.39      797.58     25.22 o 
  -2  11  11      190.17      182.73      9.25 o 
  -1  11  11      475.70      461.27     15.81 o 
   0  11  11      101.30       99.49      5.45 o 
   1  11  11      520.26      517.87     15.69 o 
   2  11  11      170.75      168.92      8.88 o 
   3  11  11      650.58      647.82     24.20 o 
   4  11  11      194.23      190.13     11.49 o 
   5  11  11       74.92       79.82      6.38 o 
   6  11  11      576.36      556.72     23.57 o 
   7  11  11       54.60       53.06      8.08 o 
  -6  12  11       33.36       39.14      8.46 o 
  -5  12  11      226.19      232.90     11.11 o 
  -4  12  11      358.52      373.81     14.55 o 
  -3  12  11      221.51      231.43     11.23 o 
  -2  12  11      149.81      138.39     12.54 o 
  -1  12  11       43.17       48.13      5.33 o 
   0  12  11      279.91      278.60      9.40 o 
   1  12  11       10.53       17.64      6.10 o 
   2  12  11      250.06      250.41     13.14 o 
   3  12  11      207.55      224.17     10.73 o 
   4  12  11      310.13      322.16     11.99 o 
   5  12  11      166.75      167.82     10.47 o 
   6  12  11       44.96       38.84      8.10 o 
  -5  13  11      110.36      108.92      9.36 o 
  -4  13  11       22.82       31.16      6.99 o 
  -3  13  11       51.59       52.23      7.25 o 
  -2  13  11      401.91      411.06     12.95 o 
  -1  13  11        7.23        6.71      5.40 o 
   0  13  11      123.63      125.08      7.26 o 
   1  13  11       23.38       24.30      5.25 o 
   2  13  11      295.65      302.03     13.95 o 
   3  13  11       97.67       92.59      6.11 o 
   4  13  11       12.56       18.20      5.54 o 
   5  13  11       86.07       91.14      7.61 o 
  -3  14  11       24.00       31.08      7.97 o 
  -2  14  11      145.54      152.89      8.38 o 
  -1  14  11       10.23        9.46      6.70 o 
   0  14  11        6.80        9.21      5.23 o 
   1  14  11       22.19       28.77      5.69 o 
   2  14  11      122.69      130.32      7.79 o 
   3  14  11       27.79       40.96      5.90 o 
   0  15  11       76.15       84.26      9.12 o 
   0   0  12     8659.06     8462.14    275.44 o 
   1   0  12     1248.30     1281.55     34.31 o 
   2   0  12     1816.20     1857.75     53.50 o 
   3   0  12      993.90     1011.54     46.91 o 
   4   0  12      546.00      525.86     25.17 o 
   5   0  12     1712.61     1720.58     79.25 o 
   6   0  12      127.41      109.10     13.89 o 
   7   0  12      711.74      711.91     48.49 o 
   8   0  12       14.59        9.70     11.46 o 
   9   0  12       14.08       20.06     11.46 o 
  10   0  12       53.63       51.79     14.11 o 
 -10   1  12      200.44      213.13     22.48 o 
  -9   1  12      283.91      280.13     24.91 o 
  -8   1  12      374.63      380.64     29.53 o 
  -7   1  12       68.89       61.71     11.02 o 
  -6   1  12      224.49      212.25     19.62 o 
  -5   1  12      463.49      424.98     23.35 o 
  -4   1  12      583.69      536.79     23.14 o 
  -3   1  12     1341.73     1335.36     47.65 o 
  -2   1  12     2413.62     2387.60     73.54 o 
  -1   1  12     1051.19     1089.47     26.99 o 
   0   1  12     1655.84     1691.27     41.76 o 
   1   1  12      892.53      914.87     26.79 o 
   2   1  12     2781.14     2753.91     82.81 o 
   3   1  12     1224.25     1203.06     35.91 o 
   4   1  12      459.52      419.60     22.81 o 
   5   1  12      566.90      523.72     23.21 o 
   6   1  12      305.25      309.23     23.80 o 
   7   1  12       96.66       83.53     11.46 o 
   8   1  12      415.35      419.65     31.74 o 
   9   1  12      274.88      266.69     24.02 o 
  10   1  12      163.14      167.07     20.28 o 
  -9   2  12        2.72       -7.27     12.34 o 
  -8   2  12      143.71      140.18     18.07 o 
  -7   2  12       88.67       75.82     12.34 o 
  -6   2  12     1009.64      986.10     43.87 o 
  -5   2  12      345.13      328.05     18.07 o 
  -4   2  12     1770.26     1755.81     85.76 o 
  -3   2  12      464.52      461.81     22.67 o 
  -2   2  12      883.48      888.61     23.18 o 
  -1   2  12     4941.61     5077.07    152.89 o 
   0   2  12      818.43      909.94     26.84 o 
   1   2  12     5353.93     5377.15    139.08 o 
   2   2  12      809.95      827.44     28.35 o 
   3   2  12      683.69      675.29     25.74 o 
   4   2  12     1968.52     1933.25     61.03 o 
   5   2  12      455.42      434.86     27.77 o 
   6   2  12      811.70      778.47     58.85 o 
   7   2  12       87.92       73.17     11.90 o 
   8   2  12      174.46      186.02     19.62 o 
   9   2  12       22.87       23.14     11.46 o 
  -9   3  12      267.36      272.64     24.91 o 
  -8   3  12        6.37        1.98     11.02 o 
  -7   3  12      305.59      301.51     26.45 o 
  -6   3  12      426.17      429.25     21.51 o 
  -5   3  12       42.47       38.76      5.96 o 
  -4   3  12      753.39      753.22     28.88 o 
  -3   3  12      900.86      864.93     31.25 o 
  -2   3  12     1500.99     1534.84     50.55 o 
  -1   3  12     1874.84     1868.07     50.36 o 
   0   3  12       14.24       14.19      2.55 o 
   1   3  12     1922.79     1931.78     55.29 o 
   2   3  12     1489.19     1533.71     49.95 o 
   3   3  12     1065.21     1022.58     31.11 o 
   4   3  12      754.25      739.86     24.65 o 
   5   3  12       60.40       51.76      5.61 o 
   6   3  12      421.84      417.63     21.58 o 
   7   3  12      407.83      404.06     20.55 o 
   8   3  12        0.92       -4.41     11.24 o 
   9   3  12      244.29      250.60     23.14 o 
  -9   4  12        8.24        9.26     12.34 o 
  -7   4  12      418.68      423.62     31.96 o 
  -6   4  12      471.10      449.20     24.07 o 
  -5   4  12      212.15      216.57     12.54 o 
  -4   4  12      971.94      950.58     41.27 o 
  -3   4  12      847.79      803.45     25.91 o 
  -2   4  12     2204.91     2261.92     71.66 o 
  -1   4  12     1290.82     1304.26     34.96 o 
   0   4  12     1189.98     1174.05     34.57 o 
   1   4  12     1292.97     1318.03     42.88 o 
   2   4  12     2020.21     2090.99     70.50 o 
   3   4  12      776.25      736.53     25.40 o 
   4   4  12     1385.31     1281.03     48.69 o 
   5   4  12      193.55      200.32     10.23 o 
   6   4  12      522.12      511.17     19.54 o 
   7   4  12      429.05      437.05     22.35 o 
   8   4  12       68.48       69.19      8.95 o 
   9   4  12       11.24       17.59      8.96 o 
  -9   5  12       27.18       21.38     13.00 o 
  -8   5  12      130.69      111.08     15.21 o 
  -7   5  12       81.39       69.87     13.00 o 
  -6   5  12      453.78      436.40     34.82 o 
  -5   5  12      254.04      242.43     11.83 o 
  -4   5  12      122.96      113.59      8.30 o 
  -3   5  12     1459.34     1475.86     49.52 o 
  -2   5  12     1012.00      935.55     27.89 o 
  -1   5  12       55.60       55.36      4.09 o 
   0   5  12     1180.18     1181.02     34.80 o 
   1   5  12       40.87       41.79      3.62 o 
   3   5  12     1497.56     1523.75     48.97 o 
   4   5  12      124.93      109.43      5.77 o 
   5   5  12      251.17      241.01     11.39 o 
   6   5  12      586.45      567.30     21.91 o 
   7   5  12       82.52       75.22      6.65 o 
   8   5  12      112.94       98.66     12.45 o 
   9   5  12       18.81       21.35      9.50 o 
  -9   6  12      114.89       99.62     16.09 o 
  -8   6  12      140.96      126.51     19.40 o 
  -7   6  12      261.41      253.71     16.98 o 
  -6   6  12      201.52      181.83     13.71 o 
  -5   6  12      936.18      917.85     39.36 o 
  -4   6  12       57.11       52.29      5.80 o 
  -3   6  12      545.41      516.22     16.53 o 
  -2   6  12      660.15      633.19     19.71 o 
  -1   6  12      664.34      670.70     21.11 o 
   0   6  12     1265.20     1339.92     39.42 o 
   1   6  12      561.51      560.31     20.66 o 
   2   6  12      691.57      663.31     21.72 o 
   3   6  12      581.56      539.17     15.95 o 
   4   6  12       59.32       59.98      3.65 o 
   5   6  12     1155.52     1144.76     34.79 o 
   6   6  12      219.79      203.93     10.46 o 
   7   6  12      272.06      280.68     12.83 o 
   8   6  12      147.70      148.44     13.47 o 
   9   6  12      107.96      108.44     11.07 o 
  -8   7  12      105.60       96.10     15.21 o 
  -7   7  12      583.34      552.19     30.35 o 
  -6   7  12      117.69       98.30     13.89 o 
  -5   7  12       95.79      100.94      8.16 o 
  -4   7  12      647.03      596.54     21.67 o 
  -3   7  12      244.19      222.20     12.22 o 
  -2   7  12      840.88      823.73     25.27 o 
  -1   7  12      531.95      497.12     18.21 o 
   0   7  12      315.33      305.29     11.68 o 
   1   7  12      592.91      560.44     21.02 o 
   2   7  12      859.19      857.35     24.70 o 
   3   7  12      338.64      321.22     13.01 o 
   4   7  12      685.07      652.10     18.67 o 
   5   7  12      132.85      129.46      7.04 o 
   6   7  12      224.75      200.90     13.00 o 
   7   7  12      678.76      653.53     24.71 o 
   8   7  12       65.91       62.41      6.84 o 
  -8   8  12       71.50       70.97     14.99 o 
  -7   8  12       31.17       25.83      9.92 o 
  -6   8  12      359.90      361.87     18.13 o 
  -5   8  12       22.99       16.78      5.50 o 
  -4   8  12      600.87      591.13     21.98 o 
  -3   8  12      160.89      155.91      8.45 o 
  -2   8  12     1586.17     1499.06     51.76 o 
  -1   8  12     1108.32     1096.27     35.78 o 
   0   8  12     1225.82     1207.26     40.10 o 
   1   8  12     1060.60     1054.40     31.32 o 
   2   8  12     1700.71     1632.73     45.58 o 
   3   8  12      173.38      174.11      8.28 o 
   4   8  12      662.05      656.34     18.83 o 
   5   8  12       25.82       17.31      4.80 o 
   6   8  12      454.04      463.47     18.16 o 
   7   8  12       35.83       32.58      6.78 o 
   8   8  12       49.71       58.65      7.26 o 
  -7   9  12       57.83       67.83     10.67 o 
  -6   9  12      651.31      616.87     22.70 o 
  -5   9  12       22.72       24.76      6.06 o 
  -4   9  12       71.13       71.97      6.55 o 
  -3   9  12      665.77      664.44     23.35 o 
  -2   9  12       45.21       42.57      7.36 o 
  -1   9  12     1064.81     1039.36     57.51 o 
   0   9  12      421.62      406.19     13.28 o 
   1   9  12     1420.35     1355.23     34.39 o 
   2   9  12       94.38       95.87      7.34 o 
   3   9  12      673.77      679.45     22.75 o 
   4   9  12      128.06      123.64      8.48 o 
   5   9  12       48.78       48.47      5.29 o 
   6   9  12      680.20      669.54     26.07 o 
   7   9  12       96.18      103.94      8.59 o 
  -7  10  12      183.61      178.35     11.76 o 
  -6  10  12       10.40       11.55      6.78 o 
  -5  10  12      452.38      433.54     18.36 o 
  -4  10  12      257.30      249.94     11.45 o 
  -3  10  12      536.91      528.56     20.45 o 
  -2  10  12      216.37      230.86     10.60 o 
   0  10  12      610.54      619.74     17.41 o 
   1  10  12       89.59       91.96      5.68 o 
   2  10  12      235.30      249.92     10.38 o 
   3  10  12      626.92      619.68     20.07 o 
   4  10  12      254.37      245.87      9.31 o 
   5  10  12      575.31      567.70     18.18 o 
   6  10  12       24.27       22.92      7.17 o 
   7  10  12      149.22      142.83     11.17 o 
  -6  11  12       40.76       38.25      7.24 o 
  -5  11  12      402.02      379.10     16.03 o 
  -4  11  12       43.11       40.18      6.61 o 
  -3  11  12       17.62       24.86      6.01 o 
  -2  11  12      357.32      335.58     19.08 o 
  -1  11  12        6.59        1.66      5.41 o 
   0  11  12      569.92      569.93     16.27 o 
   1  11  12       15.60       12.37      4.75 o 
   2  11  12      515.63      514.68     21.24 o 
   3  11  12        2.28        5.40      5.41 o 
   4  11  12       37.13       43.66      5.15 o 
   5  11  12      453.19      439.51     15.64 o 
   6  11  12       65.60       61.50      7.85 o 
  -5  12  12       97.17      112.60      8.53 o 
  -4  12  12      187.60      180.82     11.29 o 
  -3  12  12      372.24      368.02     17.76 o 
  -2  12  12      231.30      236.51     11.47 o 
  -1  12  12      183.41      185.30      9.17 o 
   0  12  12       31.69       28.42      4.73 o 
   1  12  12      212.18      216.24      8.85 o 
   2  12  12      250.39      255.32     11.04 o 
   3  12  12      390.38      404.26     14.86 o 
   4  12  12      250.98      249.75      9.56 o 
   5  12  12      108.40      126.44      8.59 o 
  -4  13  12       96.17      109.88     10.00 o 
  -3  13  12       39.24       48.36      7.30 o 
  -2  13  12       51.44       61.25      6.85 o 
  -1  13  12      353.29      352.34     16.38 o 
   0  13  12       21.45       30.11      4.86 o 
   1  13  12      486.37      485.31     14.54 o 
   2  13  12       31.67       34.13      6.76 o 
   3  13  12       54.87       57.69      6.49 o 
   4  13  12       66.38       71.39      7.28 o 
  -2  14  12      109.38      110.08      9.24 o 
  -1  14  12        1.03        5.51      7.23 o 
   0  14  12        0.10        9.71      6.99 o 
   1  14  12       14.93       23.87      5.59 o 
   2  14  12      115.57      104.89      7.47 o 
   1   0  13       98.57      100.76      4.15 o 
   2   0  13        9.57       13.07      1.95 o 
   3   0  13     3079.93     3025.08    110.94 o 
   4   0  13     1287.85     1335.98     61.79 o 
   5   0  13      252.75      235.39     20.50 o 
   6   0  13      466.60      443.67     32.62 o 
   7   0  13      984.66      988.07     66.12 o 
   8   0  13      113.18      115.71     14.77 o 
   9   0  13      498.05      498.77     37.03 o 
  -9   1  13        5.10        9.26     13.00 o 
  -8   1  13      258.07      260.52     23.58 o 
  -7   1  13      401.37      394.74     30.20 o 
  -6   1  13      815.92      820.56     55.76 o 
  -5   1  13     1052.88     1002.15     47.44 o 
  -4   1  13     1744.17     1702.57     72.23 o 
  -3   1  13      423.29      427.80     22.21 o 
  -2   1  13      304.01      320.01      9.21 o 
  -1   1  13      565.48      574.09     17.80 o 
   0   1  13        8.00       15.62      2.12 o 
   1   1  13      756.21      765.81     27.61 o 
   3   1  13      481.06      469.46     13.53 o 
   4   1  13     1459.42     1426.59     72.13 o 
   5   1  13     1094.29     1064.33     68.99 o 
   6   1  13      879.56      871.48     58.41 o 
   7   1  13      384.99      367.85     27.77 o 
   8   1  13      237.19      238.48     21.16 o 
   9   1  13        0.49       -6.17     12.34 o 
  -9   2  13       31.69       26.01     12.56 o 
  -8   2  13      792.40      802.71     54.66 o 
  -7   2  13      399.82      385.49     29.75 o 
  -6   2  13      203.31      209.60     20.06 o 
  -5   2  13      487.92      470.23     22.25 o 
  -4   2  13     1001.48      936.52     48.02 o 
  -3   2  13      717.09      685.28     25.10 o 
  -2   2  13     1937.91     1929.07     55.19 o 
  -1   2  13      356.05      363.60     11.86 o 
   0   2  13       27.92       32.38      2.90 o 
   1   2  13      390.67      396.31     10.85 o 
   2   2  13     1792.15     1805.83     60.89 o 
   3   2  13      852.19      818.35     24.98 o 
   4   2  13     1169.09     1093.56     34.17 o 
   5   2  13      380.13      361.90     29.53 o 
   6   2  13      273.36      286.31     23.58 o 
   7   2  13      346.40      319.15     24.91 o 
   8   2  13      734.70      751.14     52.02 o 
   9   2  13       48.59       45.84     12.34 o 
  -9   3  13       21.46       14.11     12.56 o 
  -8   3  13       55.24       42.54     11.90 o 
  -7   3  13      970.53      998.65     66.78 o 
  -6   3  13      331.30      324.66     26.01 o 
  -5   3  13     1134.70     1091.98     53.35 o 
  -4   3  13      501.20      490.64     19.02 o 
  -3   3  13     1062.48     1000.41     34.43 o 
  -2   3  13     2101.08     2052.26     73.39 o 
  -1   3  13      164.47      164.77      5.78 o 
   0   3  13      109.69      119.61      5.30 o 
   1   3  13      194.63      184.53      6.53 o 
   2   3  13     2495.67     2449.23     73.48 o 
   3   3  13      827.04      776.13     27.89 o 
   4   3  13      430.87      406.80     21.25 o 
   5   3  13     1313.92     1259.25     55.94 o 
   6   3  13      349.68      335.01     25.57 o 
   7   3  13      915.84      923.71     62.37 o 
   8   3  13       55.03       44.30     12.56 o 
   9   3  13       22.85       14.33     12.78 o 
  -9   4  13      802.54      791.91     55.32 o 
  -8   4  13      240.54      247.95     22.48 o 
  -7   4  13      271.52      254.35     23.58 o 
  -6   4  13      263.63      244.95     14.12 o 
  -5   4  13      278.63      268.89     22.48 o 
  -4   4  13      491.63      499.27     20.31 o 
  -3   4  13      923.97      844.15     29.31 o 
  -2   4  13      395.21      378.71     12.47 o 
  -1   4  13      491.15      502.08     13.81 o 
   0   4  13     2062.46     2040.18     59.54 o 
   1   4  13      360.82      378.03     15.45 o 
   2   4  13      423.68      418.40     15.88 o 
   3   4  13      988.11      915.50     33.42 o 
   4   4  13      515.43      513.97     25.00 o 
   5   4  13      414.78      410.03     20.47 o 
   6   4  13      217.26      204.84     12.23 o 
   7   4  13      334.92      321.64     17.60 o 
   8   4  13      267.03      272.64     24.24 o 
   9   4  13      751.72      712.35     49.37 o 
  -9   5  13      205.60      198.58     22.48 o 
  -8   5  13      191.06      189.33     20.28 o 
  -7   5  13      173.45      160.23     18.95 o 
  -6   5  13     1205.21     1204.48     57.24 o 
  -5   5  13       62.39       61.84      7.16 o 
  -4   5  13      533.00      543.15     19.97 o 
  -3   5  13     1457.43     1419.93     47.53 o 
  -2   5  13     1301.72     1274.81     38.75 o 
  -1   5  13      392.71      372.87     14.06 o 
   0   5  13       14.14       17.51      3.03 o 
   1   5  13      563.33      515.31     30.42 o 
   2   5  13     1381.01     1367.16     49.58 o 
   3   5  13     1550.07     1509.90     68.42 o 
   4   5  13      438.04      438.04     16.31 o 
   5   5  13       47.80       40.66      5.31 o 
   6   5  13     1274.37     1242.67     46.88 o 
   7   5  13      230.99      220.91     13.69 o 
   8   5  13      203.09      211.46     14.64 o 
   9   5  13      180.90      177.69     15.39 o 
  -8   6  13      346.50      324.21     26.01 o 
  -7   6  13      461.68      450.73     34.38 o 
  -6   6  13      291.13      297.42     20.44 o 
  -5   6  13      221.83      214.82     10.77 o 
  -4   6  13      296.47      287.48     14.57 o 
  -3   6  13      131.07      130.49      8.71 o 
  -2   6  13     1035.85      985.65     31.34 o 
  -1   6  13     1597.52     1529.29     49.80 o 
   0   6  13       12.09        9.94      3.99 o 
   1   6  13     1530.46     1494.20     49.77 o 
   2   6  13      904.94      869.07     35.76 o 
   3   6  13       83.86       86.79      7.10 o 
   4   6  13      382.71      359.50     12.15 o 
   5   6  13      175.99      168.80     10.04 o 
   6   6  13      414.73      420.65     16.31 o 
   7   6  13      494.92      515.39     20.97 o 
   8   6  13      302.09      295.21     18.23 o 
  -8   7  13      104.62       79.13     14.99 o 
  -7   7  13      642.75      627.05     44.74 o 
  -6   7  13      198.91      197.32     17.30 o 
  -5   7  13      356.68      374.50     16.44 o 
  -4   7  13      450.28      460.87     16.60 o 
  -3   7  13      482.41      496.19     18.70 o 
  -2   7  13      691.51      661.17     24.22 o 
  -1   7  13      169.19      151.29      8.21 o 
   0   7  13      369.75      360.09     13.50 o 
   1   7  13      237.79      225.87     11.97 o 
   2   7  13      802.77      776.14     27.84 o 
   3   7  13      561.01      581.74     21.70 o 
   4   7  13      447.15      449.64     13.97 o 
   5   7  13      342.64      365.38     16.17 o 
   6   7  13      173.65      170.80     10.74 o 
   7   7  13      639.30      633.10     25.48 o 
   8   7  13      150.31      127.66     12.28 o 
  -8   8  13      189.82      179.85     22.04 o 
  -7   8  13       57.26       68.77     13.89 o 
  -6   8  13       56.59       64.83      9.27 o 
  -5   8  13      827.41      830.93     30.39 o 
  -4   8  13      210.77      215.13     10.30 o 
  -3   8  13      447.81      442.31     15.72 o 
  -2   8  13      617.13      626.06     20.82 o 
  -1   8  13      134.81      137.44      7.53 o 
   0   8  13      407.74      373.37     13.98 o 
   1   8  13       98.00      101.78      6.66 o 
   2   8  13      552.96      567.59     20.21 o 
   3   8  13      415.74      399.74     14.93 o 
   4   8  13      211.45      216.17      8.35 o 
   5   8  13      981.32      973.07     35.01 o 
   6   8  13       34.28       39.18      6.59 o 
   7   8  13       85.32       90.34      7.74 o 
   8   8  13      189.62      173.40     11.35 o 
  -7   9  13        3.26       -1.40      7.76 o 
  -6   9  13      526.71      506.88     19.01 o 
  -5   9  13      239.67      235.32     11.24 o 
  -4   9  13      111.76      102.24      7.62 o 
  -3   9  13     1267.02     1237.03     41.90 o 
  -2   9  13      235.16      227.74     14.40 o 
  -1   9  13      105.88      105.22      7.46 o 
   0   9  13      359.49      359.19     13.88 o 
   1   9  13      109.04      106.84      8.87 o 
   2   9  13      386.77      396.82     16.75 o 
   3   9  13     1290.06     1282.79     41.14 o 
   4   9  13      142.48      129.23      7.92 o 
   5   9  13      243.97      237.91     12.26 o 
   6   9  13      520.95      511.13     21.42 o 
   7   9  13       19.39       13.01      6.98 o 
  -6  10  13      256.73      259.97     12.76 o 
  -5  10  13       26.35       27.20      6.67 o 
  -4  10  13      278.51      251.15     11.96 o 
  -3  10  13      504.21      494.76     18.31 o 
  -2  10  13      451.46      438.59     16.13 o 
  -1  10  13      299.11      289.02     11.26 o 
   0  10  13      294.31      322.16     12.96 o 
   1  10  13      237.48      227.41      9.62 o 
   2  10  13      414.31      404.19     15.53 o 
   3  10  13      511.52      507.63     17.72 o 
   4  10  13      387.74      364.11     14.88 o 
   5  10  13        8.83        8.45      6.79 o 
   6  10  13      272.18      286.07     14.40 o 
  -6  11  13       24.47       32.89      8.05 o 
  -5  11  13      276.35      269.83     12.62 o 
  -4  11  13      854.92      823.41     28.43 o 
  -3  11  13      221.63      229.86     12.24 o 
  -2  11  13      437.32      448.86     16.85 o 
  -1  11  13      146.59      147.58      9.55 o 
   0  11  13       37.25       47.68      7.43 o 
   1  11  13      181.91      181.78      8.01 o 
   2  11  13      423.18      438.02     16.37 o 
   3  11  13      299.95      293.55     11.38 o 
   4  11  13      852.77      819.36     27.78 o 
   5  11  13      268.03      245.91     13.93 o 
   6  11  13        3.00        6.02      7.38 o 
  -5  12  13      176.47      171.00     13.09 o 
  -4  12  13       42.48       47.90      7.27 o 
  -3  12  13       30.04       32.37      6.82 o 
  -2  12  13      364.66      373.92     14.51 o 
  -1  12  13      545.75      557.48     22.31 o 
   0  12  13      137.51      137.47      8.90 o 
   1  12  13      494.48      505.71     16.89 o 
   2  12  13      307.34      318.94     12.38 o 
   3  12  13       60.33       63.30      6.41 o 
   4  12  13       71.97       79.10      6.68 o 
   5  12  13      201.43      192.59     12.35 o 
  -3  13  13      293.80      298.43     14.45 o 
  -2  13  13      213.61      227.53     12.48 o 
  -1  13  13      218.16      238.57     13.62 o 
   0  13  13      155.12      170.34      9.96 o 
   1  13  13      205.97      222.44     10.04 o 
   2  13  13      276.49      291.70     10.76 o 
   3  13  13      261.08      260.53     12.08 o 
  -1  14  13      259.03      272.29     18.31 o 
   0  14  13      709.36      729.30     29.52 o 
   1  14  13      228.59      233.92     11.46 o 
   0   0  14       57.71       56.76      3.72 o 
   1   0  14      421.62      421.42     11.87 o 
   2   0  14      635.83      634.72     17.06 o 
   3   0  14     3712.14     3845.46    176.27 o 
   4   0  14      636.71      621.81     29.61 o 
   5   0  14     1183.30     1147.87     76.04 o 
   6   0  14       64.02       48.49     11.02 o 
   7   0  14      188.87      172.80     19.62 o 
   8   0  14      392.04      342.73     28.21 o 
   9   0  14       41.83       49.59     13.89 o 
  -9   1  14      113.00      117.03     16.31 o 
  -8   1  14      341.79      346.03     27.55 o 
  -7   1  14      733.77      679.51     46.95 o 
  -6   1  14      832.38      786.84     53.34 o 
  -5   1  14      484.59      449.18     32.18 o 
  -4   1  14       52.49       62.59      8.38 o 
  -3   1  14      119.38       94.55     13.44 o 
  -2   1  14     1946.97     1962.33     62.12 o 
  -1   1  14     1618.05     1650.98     45.20 o 
   0   1  14     2500.94     2563.73     59.12 o 
   1   1  14     1725.65     1755.55     49.90 o 
   2   1  14     1809.52     1813.41     61.24 o 
   3   1  14       35.42       25.14      2.54 o 
   4   1  14      114.05      105.77      8.22 o 
   5   1  14      547.07      504.51     35.49 o 
   6   1  14      728.88      697.80     47.61 o 
   7   1  14      791.43      738.57     50.47 o 
   8   1  14      355.69      353.75     28.87 o 
   9   1  14       96.93      115.71     15.87 o 
  -9   2  14      402.82      378.43     31.08 o 
  -8   2  14       36.02       37.03     13.22 o 
  -7   2  14      177.97      171.92     19.40 o 
  -6   2  14      882.81      819.02     55.32 o 
  -5   2  14     1093.41     1051.92     47.47 o 
  -4   2  14     1117.57     1134.05     53.59 o 
  -3   2  14     1416.17     1368.57     45.03 o 
  -2   2  14      522.11      523.89     18.21 o 
  -1   2  14      229.94      221.09      7.01 o 
   0   2  14       47.43       47.55      3.32 o 
   2   2  14      550.84      540.02     17.93 o 
   3   2  14     1400.03     1355.77     51.48 o 
   4   2  14     1194.57     1207.37     77.36 o 
   5   2  14      928.46      908.51     65.90 o 
   6   2  14      943.49      880.07     59.29 o 
   7   2  14      192.60      195.50     20.28 o 
   8   2  14       17.84       19.18     11.68 o 
   9   2  14      404.17      365.87     28.65 o 
  -9   3  14      137.98      153.18     20.72 o 
  -8   3  14      470.09      468.80     35.49 o 
  -7   3  14      433.74      428.25     31.74 o 
  -6   3  14      654.20      623.74     43.20 o 
  -5   3  14      288.33      293.26     16.28 o 
  -4   3  14      349.17      336.12     25.13 o 
  -3   3  14     1117.44     1113.16     33.59 o 
  -2   3  14       37.15       43.89      4.04 o 
  -1   3  14     2250.75     2223.84     59.02 o 
   0   3  14       31.81       36.79      3.21 o 
   1   3  14     2239.01     2213.61     64.79 o 
   2   3  14       45.63       53.35      5.76 o 
   3   3  14      865.83      863.63     38.00 o 
   4   3  14      482.72      459.90     22.63 o 
   5   3  14      290.29      281.68     22.48 o 
   6   3  14      553.82      524.34     37.69 o 
   7   3  14      335.46      342.95     27.55 o 
   8   3  14      512.48      488.64     36.37 o 
   9   3  14      144.98      168.83     20.50 o 
  -9   4  14       63.31       46.51     14.99 o 
  -8   4  14      249.07      239.80     22.26 o 
  -7   4  14       56.44       47.83     12.12 o 
  -6   4  14      553.58      566.66     40.33 o 
  -5   4  14      341.63      345.91     17.76 o 
  -4   4  14     1875.91     1907.39     69.46 o 
  -3   4  14      478.96      486.52     17.59 o 
  -2   4  14      112.13      105.35      5.61 o 
  -1   4  14      973.93      923.91     25.86 o 
   0   4  14        3.61        7.34      3.85 o 
   1   4  14      837.21      802.65     29.03 o 
   3   4  14      544.56      568.94     26.01 o 
   4   4  14     1575.01     1610.35     79.25 o 
   5   4  14      285.81      294.29     16.31 o 
   6   4  14      436.43      447.20     33.28 o 
   7   4  14       68.04       54.66     12.78 o 
   8   4  14      309.82      288.51     24.24 o 
   9   4  14       73.76       65.46     14.77 o 
  -8   5  14      201.20      214.45     21.60 o 
  -7   5  14      425.96      433.76     32.40 o 
  -6   5  14      265.24      266.47     22.48 o 
  -5   5  14      380.94      369.69     19.87 o 
  -4   5  14      314.21      318.60     13.81 o 
  -3   5  14      197.20      182.92      9.72 o 
  -2   5  14     1252.41     1274.99     39.78 o 
  -1   5  14       31.99       27.61      4.23 o 
   0   5  14     2234.60     2157.29     70.68 o 
   1   5  14       39.93       33.85      4.17 o 
   2   5  14     1061.64     1093.35     45.25 o 
   3   5  14      152.21      139.92     10.98 o 
   4   5  14      258.28      262.12     16.00 o 
   5   5  14      384.08      372.49     19.41 o 
   6   5  14      184.99      176.46     11.28 o 
   7   5  14      390.04      407.31     31.52 o 
   8   5  14      169.20      165.96     20.28 o 
  -8   6  14       32.16       22.70     14.33 o 
  -7   6  14       50.54       44.08     13.00 o 
  -6   6  14       48.94       48.06      8.49 o 
  -5   6  14     1727.15     1695.44     60.90 o 
  -4   6  14      694.57      667.87     26.80 o 
  -3   6  14      267.14      285.97     11.31 o 
  -2   6  14      201.95      209.22      9.69 o 
  -1   6  14       19.49       21.30      4.55 o 
   0   6  14      354.94      335.06     12.63 o 
   1   6  14       42.25       35.09      4.33 o 
   2   6  14      256.01      262.69     14.81 o 
   3   6  14      252.53      263.47     15.58 o 
   4   6  14      684.05      671.03     32.42 o 
   5   6  14     1528.20     1488.66     60.19 o 
   6   6  14       26.31       25.85      5.67 o 
   7   6  14       69.80       70.67      9.35 o 
   8   6  14       23.69       17.43      9.58 o 
  -8   7  14      279.61      283.66     27.11 o 
  -7   7  14      252.46      260.74     23.14 o 
  -6   7  14      486.46      489.69     23.22 o 
  -5   7  14       67.21       63.25      6.99 o 
  -4   7  14      112.79      104.56      7.20 o 
  -3   7  14      481.58      465.52     16.45 o 
  -2   7  14      127.28      122.00     10.95 o 
  -1   7  14     1302.96     1287.50     40.10 o 
   0   7  14      986.76      926.84     31.17 o 
   1   7  14     1134.83     1125.00     39.96 o 
   2   7  14       51.21       45.97      7.40 o 
   3   7  14      446.09      419.34     23.06 o 
   4   7  14      119.86      105.35      7.70 o 
   5   7  14       47.54       46.08      6.40 o 
   6   7  14      399.18      400.85     18.43 o 
   7   7  14      181.88      189.88     10.92 o 
   8   7  14      288.46      303.02     18.22 o 
  -7   8  14       33.35       18.73     13.00 o 
  -6   8  14      357.60      360.08     15.53 o 
  -5   8  14       27.61       30.43      6.31 o 
  -4   8  14      895.42      885.69     28.18 o 
  -3   8  14      331.63      310.48     12.27 o 
  -2   8  14      226.07      228.53     10.37 o 
  -1   8  14       97.15      104.19      6.88 o 
   0   8  14      426.58      412.20     15.33 o 
   1   8  14       98.46       98.61      8.04 o 
   2   8  14      223.33      230.17     14.80 o 
   3   8  14      294.50      282.79     13.95 o 
   4   8  14      751.87      728.48     31.90 o 
   5   8  14       23.77       22.22      6.48 o 
   6   8  14      284.35      289.75     14.97 o 
   7   8  14       20.28       20.55      6.83 o 
  -7   9  14      442.87      421.86     23.20 o 
  -6   9  14      144.60      149.94     13.07 o 
  -5   9  14      107.75      105.45      7.54 o 
  -4   9  14      324.27      326.99     13.39 o 
  -3   9  14       40.04       42.99      5.90 o 
  -2   9  14      759.91      753.53     25.50 o 
  -1   9  14     1218.75     1193.23     37.38 o 
   0   9  14      142.48      141.50      8.50 o 
   1   9  14     1014.94     1011.89     43.43 o 
   2   9  14      718.37      716.27     29.05 o 
   3   9  14        7.97        9.80      5.18 o 
   4   9  14      307.27      304.08     12.58 o 
   5   9  14       80.29       78.69      7.62 o 
   6   9  14       85.67       90.46      8.29 o 
   7   9  14      396.75      382.74     17.91 o 
  -6  10  14      159.82      156.61     11.59 o 
  -5  10  14      478.45      506.33     17.55 o 
  -4  10  14       57.88       60.01      6.99 o 
  -3  10  14      226.54      230.93     16.06 o 
  -2  10  14      224.17      211.25      9.87 o 
  -1  10  14      532.57      542.94     20.06 o 
   0  10  14       60.25       76.13      7.57 o 
   1  10  14      584.41      588.52     23.62 o 
   2  10  14      171.66      163.78      9.15 o 
   3  10  14      142.22      146.74     10.28 o 
   4  10  14       67.33       69.09      6.13 o 
   5  10  14      360.19      391.55     19.75 o 
   6  10  14      150.07      154.80     11.51 o 
  -5  11  14      148.88      170.88     10.39 o 
  -4  11  14        1.10        8.94      6.67 o 
  -3  11  14      574.78      544.88     21.29 o 
  -2  11  14      475.10      470.15     18.30 o 
  -1  11  14      285.78      287.16     12.24 o 
   0  11  14      900.44      924.45     36.77 o 
   1  11  14      248.04      253.71     14.34 o 
   2  11  14      358.62      365.18     13.72 o 
   3  11  14      647.70      632.51     20.77 o 
   4  11  14        0.84       -1.01      6.05 o 
   5  11  14       96.53      117.64      9.83 o 
  -4  12  14      123.28      122.35      9.35 o 
  -3  12  14      123.30      145.01     10.17 o 
  -2  12  14      201.12      202.59     10.53 o 
  -1  12  14       90.08       94.37      8.63 o 
   0  12  14      474.07      492.36     21.59 o 
   1  12  14       62.99       69.80      7.41 o 
   2  12  14      179.47      174.45      9.00 o 
   3  12  14      153.27      158.04      9.39 o 
   4  12  14       71.44       72.57      7.24 o 
  -2  13  14      367.78      375.00     22.21 o 
  -1  13  14      251.89      247.00     14.40 o 
   0  13  14       32.27       29.70      8.13 o 
   1  13  14      222.47      223.78     11.90 o 
   2  13  14      363.37      361.61     14.34 o 
   1   0  15     4000.86     3958.13    115.60 o 
   2   0  15      205.58      191.07      6.72 o 
   3   0  15       21.47       25.75      5.38 o 
   4   0  15       79.74       84.41     11.68 o 
   5   0  15      247.50      255.45     21.38 o 
   6   0  15      252.29      241.56     22.48 o 
   7   0  15       93.20      103.37     14.33 o 
   8   0  15      122.51      101.39     14.99 o 
   9   0  15       44.90       48.93     14.77 o 
  -9   1  15      129.51      122.77     16.97 o 
  -8   1  15       10.65       11.68     13.22 o 
  -7   1  15       31.89       25.13     11.68 o 
  -6   1  15      129.37      133.34     16.09 o 
  -5   1  15      204.12      191.97     18.07 o 
  -4   1  15     1028.91     1014.94     47.05 o 
  -3   1  15      511.71      497.58     23.51 o 
  -2   1  15     1273.66     1282.34     43.94 o 
  -1   1  15     1788.70     1863.53     51.82 o 
   0   1  15      277.22      302.54      9.14 o 
   1   1  15     1591.14     1643.50     57.82 o 
   2   1  15     1366.50     1377.88     43.75 o 
   3   1  15      483.82      460.65     18.59 o 
   4   1  15      946.35      972.64     66.56 o 
   5   1  15      122.99      123.43     15.21 o 
   6   1  15      182.48      191.53     18.73 o 
   7   1  15       62.81       58.85     12.34 o 
   8   1  15       17.68       14.77     13.00 o 
   9   1  15      128.45      131.14     17.85 o 
  -8   2  15      103.97       89.48     14.99 o 
  -7   2  15      123.70      114.39     14.99 o 
  -6   2  15      203.27      195.94     18.73 o 
  -5   2  15      426.29      404.88     30.42 o 
  -4   2  15      590.85      579.56     26.96 o 
  -3   2  15      106.16      107.14      6.22 o 
  -2   2  15      898.67      894.34     31.02 o 
  -1   2  15      395.84      401.23     11.21 o 
   0   2  15     7290.39     7385.40    214.77 o 
   1   2  15      367.81      370.11     13.99 o 
   2   2  15      976.54      967.20     30.90 o 
   3   2  15      125.31      115.27      6.77 o 
   4   2  15      470.23      474.53     36.81 o 
   5   2  15      408.37      379.32     29.31 o 
   6   2  15      163.89      164.86     17.41 o 
   7   2  15      157.83      150.54     17.41 o 
   8   2  15       93.35       87.28     14.77 o 
  -8   3  15       35.38       41.88     14.11 o 
  -7   3  15       49.16       31.52     12.78 o 
  -6   3  15       80.37       63.70     12.78 o 
  -5   3  15     1136.98     1193.93     79.35 o 
  -4   3  15      143.95      139.74     16.53 o 
  -3   3  15     1955.53     1897.19     74.56 o 
  -2   3  15     1172.11     1116.16     48.85 o 
  -1   3  15      769.53      786.85     20.48 o 
   0   3  15     3534.37     3548.55    115.70 o 
   1   3  15      687.87      696.08     25.20 o 
   2   3  15      894.82      866.14     34.84 o 
   3   3  15     2273.47     2229.93     97.40 o 
   4   3  15       88.73       98.12      8.07 o 
   5   3  15      963.87      958.76     64.14 o 
   6   3  15       78.60       74.94     12.78 o 
   7   3  15      118.62      110.42     14.77 o 
   8   3  15       23.63       26.67     13.22 o 
  -8   4  15      171.97      150.32     18.73 o 
  -7   4  15      124.26      126.51     18.95 o 
  -6   4  15      164.87      152.52     18.95 o 
  -5   4  15      834.08      800.83     36.99 o 
  -4   4  15      334.67      309.02     13.78 o 
  -3   4  15       19.25       33.15      5.42 o 
  -2   4  15      674.89      631.94     21.18 o 
  -1   4  15     2268.46     2313.27     77.57 o 
   0   4  15      711.89      749.26     25.29 o 
   1   4  15     2370.32     2430.65     77.54 o 
   2   4  15      647.49      599.65     24.17 o 
   3   4  15       38.81       46.83      6.41 o 
   4   4  15      320.90      301.28     16.60 o 
   5   4  15      744.15      731.81     35.91 o 
   6   4  15      191.57      173.46     19.62 o 
   7   4  15       80.14       82.87     14.11 o 
   8   4  15      193.26      190.65     21.38 o 
  -8   5  15       52.15       50.47     14.99 o 
  -7   5  15      116.97      103.15     15.65 o 
  -6   5  15      167.81      158.03     17.63 o 
  -5   5  15       68.08       62.64      8.26 o 
  -4   5  15     1342.63     1371.68     52.84 o 
  -3   5  15       82.97       81.77      5.64 o 
  -2   5  15     1014.41     1049.24     33.95 o 
  -1   5  15      922.05      899.61     28.01 o 
   0   5  15      184.11      192.81     11.87 o 
   1   5  15      766.19      758.21     27.92 o 
   2   5  15      882.45      931.32     46.75 o 
   3   5  15       59.33       64.55      7.62 o 
   4   5  15     1437.74     1441.91     66.62 o 
   5   5  15       88.90       79.97      8.15 o 
   6   5  15      171.32      173.68     19.84 o 
   7   5  15      101.26       91.03     13.67 o 
   8   5  15       46.11       43.86     13.22 o 
  -8   6  15       79.38       78.02     14.99 o 
  -7   6  15      187.59      176.10     21.38 o 
  -6   6  15      258.30      245.53     22.04 o 
  -5   6  15      100.60      100.69      8.44 o 
  -4   6  15      317.40      296.51     11.79 o 
  -3   6  15      290.54      279.64     11.69 o 
  -2   6  15       63.09       65.82      5.67 o 
  -1   6  15     1446.15     1453.97     51.09 o 
   0   6  15      889.55      898.04     30.27 o 
   1   6  15     1610.62     1647.48     51.17 o 
   2   6  15      116.46      116.59     15.43 o 
   3   6  15      333.33      318.70     16.99 o 
   4   6  15      242.76      224.21     15.53 o 
   5   6  15      125.93      119.52     10.69 o 
   6   6  15      218.06      215.77     14.08 o 
   7   6  15      161.05      155.16     20.06 o 
   8   6  15      116.07      109.10     16.31 o 
  -7   7  15       25.21       27.99     14.33 o 
  -6   7  15      292.16      306.14     26.89 o 
  -5   7  15      117.33      122.35      7.93 o 
  -4   7  15      260.17      267.72     12.30 o 
  -3   7  15     1216.01     1189.47     38.80 o 
  -2   7  15      587.85      588.15     19.69 o 
  -1   7  15      379.67      392.50     15.14 o 
   0   7  15        5.68        7.35      4.69 o 
   1   7  15      420.18      422.82     17.56 o 
   2   7  15      456.44      474.32     26.73 o 
   3   7  15     1090.53     1090.16     53.85 o 
   4   7  15      321.27      337.91     17.89 o 
   5   7  15      114.51      106.96     10.82 o 
   6   7  15      310.69      320.60     14.74 o 
   7   7  15       19.56       19.08      9.19 o 
  -7   8  15       91.12       76.04     14.99 o 
  -6   8  15      113.24      112.19     11.53 o 
  -5   8  15      242.26      246.80     11.41 o 
  -4   8  15       39.90       49.22      6.11 o 
  -3   8  15      239.18      245.04     10.76 o 
  -2   8  15      664.98      659.98     24.09 o 
  -1   8  15      101.31       94.15      6.48 o 
   0   8  15     1269.68     1285.56     42.79 o 
   1   8  15      125.20      123.96      9.75 o 
   2   8  15      813.33      825.18     36.47 o 
   3   8  15      180.94      177.58     14.71 o 
   4   8  15       20.87       16.05      6.47 o 
   5   8  15      189.42      189.18     11.87 o 
   6   8  15      138.70      139.13     10.25 o 
   7   8  15       88.43       95.04      7.96 o 
  -6   9  15        4.30       -1.03      6.93 o 
  -5   9  15      344.39      333.35     14.74 o 
  -4   9  15      130.45      130.81      8.78 o 
  -3   9  15      137.24      154.02     10.42 o 
  -2   9  15      583.45      552.01     19.00 o 
  -1   9  15       56.52       60.06      6.06 o 
   0   9  15      237.48      265.36     13.64 o 
   1   9  15       25.89       28.47      7.12 o 
   2   9  15      503.58      479.80     21.80 o 
   3   9  15       87.11      106.92     10.75 o 
   4   9  15      130.79      120.89      9.97 o 
   5   9  15      399.38      406.37     17.12 o 
   6   9  15       17.54       14.61      7.10 o 
  -5  10  15       11.41       15.80      6.86 o 
  -4  10  15      334.21      346.56     13.84 o 
  -3  10  15       20.87       20.30      6.52 o 
  -2  10  15       21.20       29.11      6.12 o 
  -1  10  15      583.44      581.87     24.41 o 
   0  10  15       10.30       18.67      7.10 o 
   1  10  15      582.00      583.29     24.37 o 
   2  10  15        6.85       17.86      7.27 o 
   3  10  15       34.64       39.50      7.00 o 
   4  10  15      286.44      291.31     15.14 o 
   5  10  15       11.06       12.70      7.29 o 
  -4  11  15      120.04      127.21      8.52 o 
  -3  11  15      221.71      212.54     10.99 o 
  -2  11  15        4.31        1.77      6.25 o 
  -1  11  15      221.91      232.17     12.58 o 
   0  11  15       13.58       18.94      7.54 o 
   1  11  15      167.85      175.06     12.04 o 
   2  11  15       32.30       39.27      7.93 o 
   3  11  15      175.76      163.50     11.92 o 
   4  11  15       87.67       88.36      8.74 o 
  -3  12  15      221.90      239.90     14.05 o 
  -2  12  15      117.26      122.70     10.47 o 
  -1  12  15       14.84       25.06      8.42 o 
   0  12  15       74.03       82.28      8.65 o 
   1  12  15       27.69       42.34      8.16 o 
   2  12  15      161.23      173.41     11.96 o 
   3  12  15      209.98      225.57     11.45 o 
  -1  13  15       23.03       22.03     10.10 o 
   0  13  15       49.55       61.40     11.14 o 
   1  13  15       32.17       28.43     13.89 o 
   0   0  16      774.52      799.70     30.96 o 
   1   0  16     2205.00     2267.73     66.45 o 
   2   0  16      740.38      765.67     25.59 o 
   3   0  16     1335.84     1269.84     58.99 o 
   4   0  16       74.29       66.56     10.80 o 
   5   0  16      884.99      912.69     61.49 o 
   6   0  16       80.64       57.75     12.12 o 
   7   0  16      327.68      317.82     25.79 o 
   8   0  16       10.01        7.71     12.56 o 
  -8   1  16      134.00      121.22     17.85 o 
  -7   1  16      127.86      130.04     19.18 o 
  -6   1  16      353.48      329.72     26.23 o 
  -5   1  16       69.28       56.64     12.12 o 
  -4   1  16     1350.41     1293.77     85.74 o 
  -3   1  16      663.51      645.44     24.76 o 
  -2   1  16      544.09      553.28     17.99 o 
  -1   1  16      706.74      745.61     19.57 o 
   0   1  16      952.33     1017.08     27.62 o 
   1   1  16      631.19      659.87     23.97 o 
   2   1  16      487.22      485.80     17.82 o 
   3   1  16      594.12      572.83     42.98 o 
   4   1  16     1337.31     1254.10     82.87 o 
   5   1  16       60.18       40.11     11.68 o 
   6   1  16      448.33      429.57     32.84 o 
   7   1  16       64.06       61.49     13.00 o 
   8   1  16      199.98      204.31     22.26 o 
  -8   2  16      181.44      165.74     19.62 o 
  -7   2  16       74.85       77.58     14.55 o 
  -6   2  16      507.03      538.23     39.01 o 
  -5   2  16      722.36      690.09     47.83 o 
  -4   2  16     1307.07     1264.02     83.53 o 
  -3   2  16      137.23      137.61     10.72 o 
  -2   2  16      323.31      346.04     12.44 o 
  -1   2  16     1397.03     1431.57     43.76 o 
   0   2  16      140.63      171.89     10.23 o 
   1   2  16     1518.06     1565.95     49.12 o 
   2   2  16      333.78      340.61     12.55 o 
   3   2  16       80.07       79.55      7.26 o 
   4   2  16     1295.64     1276.14     84.64 o 
   5   2  16      899.47      893.74     60.61 o 
   6   2  16      540.85      574.15     41.22 o 
   7   2  16       59.77       49.37     12.56 o 
   8   2  16      148.83      146.35     18.51 o 
  -8   3  16       28.00       22.26     14.33 o 
  -7   3  16      300.08      304.60     26.67 o 
  -6   3  16        7.83        3.31     11.02 o 
  -5   3  16       36.58       27.99     11.68 o 
  -4   3  16      360.26      345.70     18.61 o 
  -3   3  16      745.47      713.63     29.11 o 
  -2   3  16      425.88      445.86     15.45 o 
  -1   3  16      810.54      837.18     26.26 o 
   0   3  16       14.56       13.96      3.78 o 
   1   3  16      901.71      940.24     29.64 o 
   2   3  16      399.67      415.51     15.36 o 
   3   3  16      863.50      819.66     36.85 o 
   4   3  16      357.88      347.14     18.01 o 
   5   3  16       32.71       25.79     11.46 o 
   6   3  16       24.99       23.58     11.24 o 
   7   3  16      424.27      390.78     30.20 o 
   8   3  16       33.40       18.07     12.56 o 
  -8   4  16      140.15      131.80     17.63 o 
  -7   4  16      211.90      199.03     20.72 o 
  -6   4  16      217.78      228.56     22.48 o 
  -5   4  16      402.84      386.37     29.09 o 
  -4   4  16      594.46      579.69     24.50 o 
  -3   4  16      497.11      463.87     18.36 o 
  -2   4  16      812.70      815.78     27.65 o 
  -1   4  16      319.59      314.94     13.92 o 
   0   4  16      976.95      979.94     32.72 o 
   1   4  16      447.96      435.58     13.78 o 
   2   4  16      837.23      831.42     32.19 o 
   3   4  16      376.26      356.15     19.94 o 
   4   4  16      738.34      726.40     32.79 o 
   5   4  16      492.29      473.21     34.38 o 
   6   4  16      338.04      340.30     26.89 o 
   7   4  16      199.44      216.22     22.48 o 
   8   4  16      104.78      101.83     14.99 o 
  -7   5  16        6.52       -1.98     12.78 o 
  -6   5  16      216.42      204.09     20.28 o 
  -5   5  16       77.25       66.12     12.78 o 
  -4   5  16       89.38       82.37      7.41 o 
  -3   5  16      377.64      377.80     14.21 o 
  -2   5  16      938.18      921.18     32.08 o 
  -1   5  16       78.96       85.81      5.85 o 
   0   5  16      619.68      593.28     20.67 o 
   1   5  16       93.82      100.28      6.36 o 
   2   5  16     1012.71     1011.84     37.57 o 
   3   5  16      362.37      371.27     19.95 o 
   4   5  16      137.91      125.27     10.20 o 
   5   5  16      111.36      106.08      9.41 o 
   6   5  16      286.40      275.06     24.91 o 
   7   5  16       25.83       31.08     13.67 o 
  -7   6  16      224.60      245.75     24.69 o 
  -6   6  16      221.98      194.84     20.06 o 
  -5   6  16      533.37      511.63     26.63 o 
  -4   6  16       76.02       80.49      6.41 o 
  -3   6  16      734.81      696.53     25.24 o 
  -2   6  16      129.38      124.43      7.98 o 
  -1   6  16      572.60      582.11     19.51 o 
   0   6  16      752.14      745.06     25.44 o 
   1   6  16      502.79      517.92     22.73 o 
   2   6  16      108.04      107.40      8.95 o 
   3   6  16      883.15      866.39     37.95 o 
   4   6  16       56.09       60.37      7.83 o 
   5   6  16      708.53      712.07     34.28 o 
   6   6  16      229.39      217.10     21.16 o 
   7   6  16      183.56      208.72     21.16 o 
  -7   7  16       82.02       70.97     15.87 o 
  -6   7  16       21.23       14.77     12.34 o 
  -5   7  16      182.43      193.55     10.46 o 
  -4   7  16       12.61       14.25      5.94 o 
  -3   7  16      496.69      466.94     17.95 o 
  -2   7  16      512.88      483.65     19.15 o 
  -1   7  16      303.08      293.25     12.88 o 
   0   7  16      257.07      248.95     10.99 o 
   1   7  16      430.53      441.54     20.73 o 
   2   7  16      638.49      609.35     22.60 o 
   3   7  16      600.69      587.61     27.04 o 
   4   7  16        7.59       11.81      7.73 o 
   5   7  16      171.58      180.69     14.06 o 
   6   7  16       21.93       22.24      7.54 o 
   7   7  16      118.14       99.18     16.31 o 
  -6   8  16      161.26      162.64     15.04 o 
  -5   8  16       38.78       36.11      6.88 o 
  -4   8  16      540.90      533.68     20.89 o 
  -3   8  16      102.49      105.08      7.38 o 
  -2   8  16      619.80      598.27     20.79 o 
  -1   8  16      165.92      166.70      8.97 o 
   0   8  16      209.01      215.06     12.20 o 
   1   8  16      150.17      145.77     10.68 o 
   2   8  16      595.35      564.96     24.05 o 
   3   8  16      128.81      133.66     12.49 o 
   4   8  16      716.28      731.78     32.03 o 
   5   8  16       30.38       23.09      8.38 o 
   6   8  16      205.47      221.13     14.90 o 
  -5   9  16       38.65       40.94      7.12 o 
  -4   9  16       26.93       27.74      6.63 o 
  -3   9  16      432.13      419.37     16.57 o 
  -2   9  16       70.68       68.34      6.65 o 
  -1   9  16      302.23      308.23     16.32 o 
   0   9  16      258.67      246.71     13.09 o 
   1   9  16      394.30      397.09     16.75 o 
   2   9  16      131.27      116.59     15.87 o 
   3   9  16      467.19      473.94     24.38 o 
   4   9  16       15.76       12.78      8.78 o 
   5   9  16       49.37       47.05      9.35 o 
  -5  10  16      459.26      492.19     22.72 o 
  -4  10  16      166.18      168.25     10.46 o 
  -3  10  16      489.85      477.39     18.71 o 
  -2  10  16      253.60      255.26     12.32 o 
  -1  10  16       43.14       51.24      7.92 o 
   0  10  16       50.97       52.41      8.18 o 
   1  10  16       18.21       26.08      7.88 o 
   2  10  16      272.75      290.21     14.53 o 
   3  10  16      550.77      551.13     27.12 o 
   4  10  16      179.24      192.04     15.58 o 
   5  10  16      523.32      552.14     22.38 o 
  -4  11  16       58.94       61.57      8.39 o 
  -3  11  16       46.43       48.10      7.20 o 
  -2  11  16      163.47      170.27     12.95 o 
  -1  11  16       67.47       71.54      8.93 o 
   0  11  16      508.74      564.57     23.96 o 
   1  11  16       81.69       81.01      8.64 o 
   2  11  16      225.33      233.45     13.42 o 
   3  11  16       37.91       35.84     10.21 o 
   4  11  16       66.36       69.06      9.85 o 
  -2  12  16       14.03       28.99     10.52 o 
  -1  12  16      119.60      143.47     14.90 o 
   0  12  16        2.02       16.48      8.50 o 
   1  12  16      135.66      172.80     12.43 o 
   2  12  16        8.16       24.33     10.12 o 
   1   0  17      300.85      329.50     10.00 o 
   2   0  17      533.01      517.38     17.78 o 
   3   0  17     1327.40     1304.52     61.24 o 
   4   0  17       12.98       10.58      9.92 o 
   5   0  17       44.65       49.15     11.46 o 
   6   0  17      114.17      107.12     14.11 o 
   7   0  17       47.48       48.27     13.89 o 
   8   0  17       39.28       19.18     14.33 o 
  -8   1  17      174.00      186.68     22.70 o 
  -7   1  17      453.49      472.11     36.37 o 
  -6   1  17      753.87      744.53     51.35 o 
  -5   1  17      712.47      691.63     48.27 o 
  -4   1  17      524.64      529.19     38.13 o 
  -3   1  17       13.01        8.90      6.02 o 
  -2   1  17      216.42      234.00     13.07 o 
  -1   1  17       78.67       93.04      4.92 o 
   0   1  17       22.39       22.48      3.22 o 
   1   1  17      105.54      116.57      6.63 o 
   2   1  17      135.83      138.38     10.13 o 
   3   1  17       16.10       18.42      6.71 o 
   4   1  17      586.78      615.37     43.20 o 
   5   1  17      828.73      770.09     52.46 o 
   6   1  17      734.37      734.61     51.13 o 
   7   1  17      435.15      429.79     32.62 o 
   8   1  17      162.61      172.58     21.82 o 
  -7   2  17      214.21      212.25     23.14 o 
  -6   2  17      131.75      128.05     16.97 o 
  -5   2  17       17.85        8.60     10.80 o 
  -4   2  17      424.36      407.97     29.97 o 
  -3   2  17      228.82      223.53     13.47 o 
  -2   2  17      961.32      968.20     38.89 o 
  -1   2  17      130.02      136.39      6.21 o 
   0   2  17      132.40      145.38      6.78 o 
   1   2  17      111.02      117.28      7.30 o 
   2   2  17     1067.72     1055.43     39.15 o 
   3   2  17      236.03      229.55     13.08 o 
   4   2  17      464.04      441.47     33.06 o 
   5   2  17       30.25       23.58     11.90 o 
   6   2  17      189.83      196.16     21.16 o 
   7   2  17      181.65      167.95     19.18 o 
  -7   3  17      598.04      598.62     42.76 o 
  -6   3  17      253.13      238.48     21.82 o 
  -5   3  17     1172.45     1164.18     77.80 o 
  -4   3  17      143.51      130.26     15.65 o 
  -3   3  17      582.91      582.47     23.54 o 
  -2   3  17      210.25      206.20      9.78 o 
  -1   3  17        2.09        5.62      4.51 o 
   0   3  17       78.09       72.07      4.47 o 
   1   3  17       21.56       18.96      4.42 o 
   2   3  17      255.29      243.01     11.02 o 
   3   3  17      554.77      571.58     27.80 o 
   4   3  17      175.87      162.00     18.73 o 
   5   3  17     1128.48     1078.44     72.07 o 
   6   3  17      261.03      245.31     22.26 o 
   7   3  17      540.48      560.93     41.22 o 
  -7   4  17      345.62      359.70     30.42 o 
  -6   4  17      182.47      179.41     19.40 o 
  -5   4  17      211.33      204.09     20.94 o 
  -4   4  17      120.23      118.54     11.76 o 
  -3   4  17      631.59      591.10     20.76 o 
  -2   4  17      316.74      334.09     12.83 o 
   0   4  17      828.61      806.38     24.33 o 
   1   4  17      198.15      191.58      8.81 o 
   2   4  17      313.05      322.53     15.05 o 
   3   4  17      609.66      580.45     28.43 o 
   4   4  17       96.64       91.04      8.44 o 
   5   4  17      276.95      268.45     24.24 o 
   6   4  17      180.31      195.94     20.06 o 
   7   4  17      325.39      331.27     28.43 o 
  -7   5  17       11.56        3.09     14.11 o 
  -6   5  17      987.14      963.39     65.24 o 
  -5   5  17       32.46       36.59     11.90 o 
  -4   5  17      847.70      841.56     33.53 o 
  -3   5  17      564.30      534.23     19.17 o 
  -2   5  17       28.76       32.44      5.35 o 
  -1   5  17      144.43      136.66      8.73 o 
   0   5  17        0.51        1.74      4.89 o 
   1   5  17      218.45      211.20     10.43 o 
   2   5  17       79.03       71.48      7.97 o 
   3   5  17      557.91      541.52     26.72 o 
   4   5  17      886.45      890.09     41.76 o 
   5   5  17       14.61       22.92     11.90 o 
   6   5  17      938.74      979.92     67.00 o 
   7   5  17       14.37       16.09     14.11 o 
  -6   6  17       30.03       33.28     13.67 o 
  -5   6  17      116.72      117.70     15.43 o 
  -4   6  17      605.46      569.95     21.23 o 
  -3   6  17      269.06      267.31     11.53 o 
  -2   6  17      142.89      144.97      8.41 o 
  -1   6  17      916.86      932.71     30.79 o 
   0   6  17      144.27      125.04      8.02 o 
   1   6  17      881.64      887.43     35.88 o 
   2   6  17      111.62      120.31      9.79 o 
   3   6  17      233.87      243.65     15.58 o 
   4   6  17      682.73      668.85     31.00 o 
   5   6  17      107.96      114.99     10.35 o 
   6   6  17       31.21       35.93     14.11 o 
  -6   7  17       71.54       76.88     10.21 o 
  -5   7  17      513.73      525.65     22.67 o 
  -4   7  17      384.55      397.75     15.17 o 
  -3   7  17       48.00       54.53      6.39 o 
  -2   7  17      640.88      595.47     22.39 o 
  -1   7  17       58.95       61.06      5.96 o 
   0   7  17      152.62      158.17     10.93 o 
   1   7  17       59.14       62.56      7.36 o 
   2   7  17      749.77      701.77     26.36 o 
   3   7  17       71.50       69.52      9.07 o 
   4   7  17      347.86      379.54     21.26 o 
   5   7  17      506.78      533.07     27.18 o 
   6   7  17       40.99       47.83     13.89 o 
  -5   8  17      141.24      150.59     12.04 o 
  -4   8  17      109.38      128.86      8.64 o 
  -3   8  17      147.94      138.37      9.46 o 
  -2   8  17      362.50      355.27     13.56 o 
  -1   8  17      316.85      340.22     15.81 o 
   0   8  17      903.23      883.54     35.03 o 
   1   8  17      305.40      320.75     15.94 o 
   2   8  17      273.49      275.76     15.52 o 
   3   8  17      184.74      172.70     14.24 o 
   4   8  17      112.77      125.49     12.06 o 
   5   8  17      178.44      195.38     14.17 o 
  -5   9  17      249.43      268.10     14.44 o 
  -4   9  17       77.05       78.40      7.38 o 
  -3   9  17      333.54      356.31     15.11 o 
  -2   9  17       24.21       38.24      6.59 o 
  -1   9  17      587.43      604.43     25.66 o 
   0   9  17       80.37       81.60      8.41 o 
   1   9  17      609.89      617.95     25.58 o 
   2   9  17       49.96       61.68      7.91 o 
   3   9  17      403.78      431.75     22.99 o 
   4   9  17       72.10       72.07     10.23 o 
   5   9  17      198.34      219.50     16.05 o 
  -4  10  17       88.47       85.01      8.92 o 
  -3  10  17      251.70      265.82     12.15 o 
  -2  10  17      119.79      130.05     10.93 o 
  -1  10  17      236.19      233.40     13.52 o 
   0  10  17      407.57      459.71     20.57 o 
   1  10  17      248.23      249.55     14.04 o 
   2  10  17      138.19      155.98     11.95 o 
   3  10  17      204.19      237.41     14.54 o 
   4  10  17      113.62      110.44     11.45 o 
  -2  11  17      567.38      568.28     25.35 o 
  -1  11  17       88.41      101.97      9.99 o 
   0  11  17       28.89       40.63      8.05 o 
   1  11  17      119.84      150.79     11.68 o 
   2  11  17      606.55      615.60     25.15 o 
   0   0  18       14.63       10.62      4.68 o 
   1   0  18       31.15       35.13      3.83 o 
   2   0  18       27.13       25.31      3.90 o 
   3   0  18     1198.73     1262.70     83.97 o 
   4   0  18      487.44      479.16     34.60 o 
   5   0  18      493.17      480.04     35.04 o 
   6   0  18      242.09      231.42     23.58 o 
   7   0  18      326.97      308.57     27.77 o 
  -7   1  18      334.00      327.08     28.65 o 
  -6   1  18      291.36      282.78     24.46 o 
  -5   1  18       78.94       69.65     13.00 o 
  -4   1  18       33.50       23.58     11.68 o 
  -3   1  18      157.37      172.14     20.72 o 
  -2   1  18     1162.49     1179.48     50.87 o 
  -1   1  18      408.29      419.92     13.64 o 
   0   1  18     1748.92     1824.62     53.54 o 
   1   1  18      423.40      432.03     13.78 o 
   2   1  18     1003.90     1015.16     41.36 o 
   3   1  18      219.84      232.93     13.86 o 
   4   1  18       26.21       27.33     11.68 o 
   5   1  18       73.21       65.24     13.22 o 
   6   1  18      244.84      240.90     22.26 o 
   7   1  18      380.66      396.29     32.40 o 
  -7   2  18       15.83        9.26     14.55 o 
  -6   2  18      398.45      370.94     29.31 o 
  -5   2  18      630.92      636.97     45.40 o 
  -4   2  18      865.10      893.08     60.61 o 
  -3   2  18      203.53      183.38     18.95 o 
  -2   2  18      463.36      485.91     18.13 o 
  -1   2  18        3.20        2.67      3.48 o 
   0   2  18        3.80        6.54      3.91 o 
   1   2  18        2.04        6.97      4.40 o 
   2   2  18      529.68      545.08     20.90 o 
   3   2  18      226.20      227.88     10.65 o 
   4   2  18      900.37      893.74     60.39 o 
   5   2  18      546.43      524.56     37.69 o 
   6   2  18      264.81      242.44     22.48 o 
   7   2  18       14.52       15.87     13.00 o 
  -7   3  18      423.55      396.29     31.30 o 
  -6   3  18      441.74      400.92     32.18 o 
  -5   3  18       83.92       74.06     13.67 o 
  -4   3  18       14.90       14.55     10.58 o 
  -3   3  18      156.37      164.94      9.58 o 
  -2   3  18       23.96       28.23      5.04 o 
  -1   3  18     1874.49     1902.90     64.86 o 
   0   3  18      240.19      235.74      8.99 o 
   1   3  18     2024.02     2083.72     75.54 o 
   2   3  18       34.08       39.39      6.48 o 
   3   3  18      118.60      127.75      8.82 o 
   4   3  18       27.16       27.33     12.12 o 
   5   3  18       95.91       83.31     13.44 o 
   6   3  18      437.99      433.31     33.94 o 
   7   3  18      320.59      334.79     29.09 o 
  -7   4  18      169.90      156.71     19.84 o 
  -6   4  18      395.01      387.03     30.42 o 
  -5   4  18      117.40      117.92     15.43 o 
  -4   4  18      551.87      581.21     40.77 o 
  -3   4  18      434.14      415.90     16.60 o 
  -2   4  18      474.97      461.98     16.64 o 
  -1   4  18      323.03      308.79     11.59 o 
   0   4  18      532.39      542.89     17.02 o 
   1   4  18      255.34      239.30     13.47 o 
   2   4  18      449.99      441.15     19.33 o 
   3   4  18      526.78      497.13     19.19 o 
   4   4  18      343.35      396.04     20.35 o 
   5   4  18      124.41      120.56     16.97 o 
   6   4  18      386.99      374.69     30.86 o 
   7   4  18      158.38      153.84     19.40 o 
  -6   5  18       70.80       59.07     13.89 o 
  -5   5  18      215.51      213.57     22.26 o 
  -4   5  18       52.26       59.61      7.35 o 
  -3   5  18       50.96       52.71      5.95 o 
  -2   5  18      779.38      781.56     25.18 o 
  -1   5  18      310.36      302.87     11.58 o 
   0   5  18     1317.41     1312.05     43.46 o 
   1   5  18      242.40      236.12     13.19 o 
   2   5  18      653.91      659.22     29.18 o 
   3   5  18       32.66       24.05      6.19 o 
   4   5  18       33.89       37.19      7.05 o 
   5   5  18      189.61      188.23     22.04 o 
   6   5  18       44.98       48.49     14.77 o 
  -6   6  18       27.56       24.91     14.55 o 
  -5   6  18      642.71      615.75     29.88 o 
  -4   6  18       26.43       20.61      7.44 o 
  -3   6  18      558.88      567.67     19.15 o 
  -2   6  18      305.02      286.13     12.22 o 
  -1   6  18      297.81      302.49     13.38 o 
   0   6  18        3.77        9.06      6.61 o 
   1   6  18      385.17      392.42     15.96 o 
   2   6  18      300.91      277.82     13.82 o 
   3   6  18      390.46      406.58     25.31 o 
   4   6  18       14.54       13.52      7.62 o 
   5   6  18      501.67      499.88     41.66 o 
   6   6  18       42.54       41.88     14.77 o 
  -5   7  18       16.25        8.05      7.75 o 
  -4   7  18       57.41       55.81      6.79 o 
  -3   7  18      340.28      349.82     13.54 o 
  -2   7  18      338.23      336.41     12.91 o 
  -1   7  18      941.81      934.42     34.56 o 
   0   7  18      274.97      266.12     14.03 o 
   1   7  18      819.19      802.51     34.39 o 
   2   7  18      243.09      246.17     14.58 o 
   3   7  18      245.05      249.25     17.36 o 
   4   7  18       59.88       55.46      8.82 o 
   5   7  18       12.17       16.20      7.90 o 
  -5   8  18        1.50        2.73      8.19 o 
  -4   8  18      613.12      615.48     20.98 o 
  -3   8  18       82.92       91.57      7.42 o 
  -2   8  18      165.16      183.67     10.60 o 
  -1   8  18       77.52       81.12      8.26 o 
   0   8  18      235.70      259.99     13.90 o 
   1   8  18       50.65       59.51      8.00 o 
   2   8  18      204.26      226.39     12.38 o 
   3   8  18       75.07       81.69      8.34 o 
   4   8  18      420.17      436.76     27.42 o 
   5   8  18        5.11       -1.52      8.67 o 
  -4   9  18        2.13        4.86      7.08 o 
  -3   9  18      114.21      118.06      8.24 o 
  -2   9  18      472.77      495.73     20.50 o 
  -1   9  18      457.73      473.66     20.53 o 
   0   9  18      242.34      259.86     14.17 o 
   1   9  18      412.82      432.19     20.10 o 
   2   9  18      396.60      425.12     20.38 o 
   3   9  18       87.31      103.66      9.24 o 
   4   9  18        0.10       -6.93      9.41 o 
  -3  10  18      289.16      299.45     17.84 o 
  -2  10  18       12.84       17.62      8.52 o 
  -1  10  18      145.26      158.11     12.80 o 
   0  10  18       39.07       53.21      8.27 o 
   1  10  18      188.97      197.81     12.45 o 
   2  10  18        2.20       11.19      8.33 o 
   3  10  18      202.20      228.45     23.14 o 
   1   0  19     2553.99     2611.28     84.97 o 
   2   0  19        6.29        7.71     10.80 o 
   3   0  19       19.48       27.55     11.68 o 
   4   0  19      153.66      133.56     17.19 o 
   5   0  19      105.82      115.27     15.65 o 
   6   0  19       28.17       34.38     14.33 o 
  -6   1  19      177.99      179.41     21.82 o 
  -5   1  19      410.15      408.63     32.40 o 
  -4   1  19      498.16      469.02     35.26 o 
  -3   1  19      813.07      809.77     55.54 o 
  -2   1  19      714.26      746.08     35.69 o 
  -1   1  19       68.35       74.31      4.58 o 
   0   1  19       12.32       19.40      4.11 o 
   1   1  19       63.76       67.35      4.69 o 
   2   1  19      693.22      732.03     35.36 o 
   3   1  19      864.16      860.68     58.19 o 
   4   1  19      496.31      470.12     34.60 o 
   5   1  19      321.56      333.25     28.43 o 
   6   1  19      254.97      257.87     25.35 o 
  -6   2  19      242.41      250.16     25.13 o 
  -5   2  19       77.08       53.78     13.00 o 
  -4   2  19       30.35       35.49     12.56 o 
  -3   2  19       52.90       46.06     12.12 o 
  -2   2  19     1077.63     1090.43     36.25 o 
  -1   2  19      103.89      100.69      7.07 o 
   0   2  19     1430.35     1499.78     44.21 o 
   1   2  19      108.36      113.68      7.41 o 
   2   2  19     1059.52     1071.10     41.59 o 
   3   2  19       34.84       27.33     12.12 o 
   4   2  19       16.65       24.46     11.46 o 
   5   2  19       65.89       44.96     12.56 o 
   6   2  19      198.97      200.35     20.94 o 
  -6   3  19        0.40       -3.97     13.00 o 
  -5   3  19      198.81      197.92     21.82 o 
  -4   3  19       70.51       77.36     13.67 o 
  -3   3  19     1314.04     1305.91     49.58 o 
  -2   3  19      186.41      200.71      9.66 o 
  -1   3  19      323.65      343.09     13.47 o 
   0   3  19      134.17      136.61      7.15 o 
   1   3  19      332.73      347.09     15.40 o 
   2   3  19      169.35      177.69     10.70 o 
   3   3  19     1260.70     1266.64     49.37 o 
   4   3  19       49.31       63.70     13.67 o 
   5   3  19      222.42      210.71     21.38 o 
   6   3  19        0.38       -1.54     13.89 o 
  -6   4  19       45.85       28.87     13.22 o 
  -5   4  19      186.06      177.20     21.16 o 
  -4   4  19        9.68       12.56     12.34 o 
  -3   4  19       43.74       51.32      6.93 o 
  -2   4  19      199.64      193.29     10.04 o 
  -1   4  19     1071.66     1100.67     36.56 o 
   0   4  19     1337.03     1370.67     45.40 o 
   1   4  19     1046.36     1076.95     42.37 o 
   2   4  19      229.33      220.73     11.59 o 
   3   4  19       31.61       35.43      6.15 o 
   4   4  19        2.39       11.68     13.00 o 
   5   4  19      153.29      146.57     18.73 o 
   6   4  19       35.18       30.64     14.55 o 
  -5   5  19      131.54      131.58     16.75 o 
  -4   5  19      912.21      914.53     36.30 o 
  -3   5  19        3.68        6.85      6.61 o 
  -2   5  19      914.88      910.39     30.93 o 
  -1   5  19      232.72      223.76     10.20 o 
   0   5  19        0.73        8.20      6.35 o 
   1   5  19      194.72      189.52     11.75 o 
   2   5  19      913.30      917.85     36.09 o 
   3   5  19        5.78        5.04      6.17 o 
   4   5  19      910.94      941.57     64.36 o 
   5   5  19      149.78      141.06     20.72 o 
  -5   6  19        8.53        6.80     11.02 o 
  -4   6  19      251.79      250.15     13.95 o 
  -3   6  19      181.54      166.76     10.24 o 
  -2   6  19       83.44       99.35      7.13 o 
  -1   6  19      703.96      755.87     31.68 o 
   0   6  19      999.18      991.16     38.80 o 
   1   6  19      765.18      825.39     31.63 o 
   2   6  19       85.92      102.26      8.19 o 
   3   6  19      205.39      194.83     11.64 o 
   4   6  19      223.32      230.41     15.71 o 
   5   6  19       11.20       12.34     14.33 o 
  -4   7  19       89.11      103.76      9.25 o 
  -3   7  19      635.51      640.69     23.16 o 
  -2   7  19       11.03       13.15      7.57 o 
  -1   7  19       50.17       55.10      7.72 o 
   0   7  19       89.99      105.32      9.07 o 
   1   7  19       51.50       56.02      7.54 o 
   2   7  19        1.06       14.81      7.31 o 
   3   7  19      624.01      649.68     26.63 o 
   4   7  19       83.28       94.25      9.89 o 
  -4   8  19       31.75       40.49      8.68 o 
  -3   8  19      138.51      153.23      9.80 o 
  -2   8  19      376.13      378.88     18.53 o 
  -1   8  19      117.63      112.28      9.41 o 
   0   8  19      345.98      363.86     17.22 o 
   1   8  19      120.73      127.06     11.30 o 
   2   8  19      405.86      426.51     18.79 o 
   3   8  19      126.33      147.48     11.15 o 
   4   8  19       43.03       55.35      9.45 o 
  -3   9  19       53.63       78.21     11.05 o 
  -2   9  19       54.12       58.61      8.90 o 
  -1   9  19       27.35       32.31      8.14 o 
   0   9  19        2.40       11.13      7.90 o 
   1   9  19       15.70       27.49      8.00 o 
   2   9  19       55.51       59.42      8.42 o 
   3   9  19       49.22       66.03     10.97 o 
   0  10  19        1.79        9.26     13.89 o 
   0   0  20      251.39      260.44     16.02 o 
   1   0  20       19.91       34.43      7.53 o 
   2   0  20       33.20       30.06      9.81 o 
   3   0  20      524.10      547.26     39.01 o 
   4   0  20        5.97       -1.76     12.56 o 
   5   0  20      751.78      750.48     52.02 o 
   6   0  20       48.73       42.54     14.77 o 
  -6   1  20       10.97        3.97     14.55 o 
  -5   1  20       84.06       82.87     14.99 o 
  -4   1  20      110.68       92.79     14.55 o 
  -3   1  20      213.61      201.89     19.84 o 
  -2   1  20      239.22      229.72     16.26 o 
  -1   1  20      183.84      196.17     10.56 o 
   0   1  20     1050.46     1153.59     38.29 o 
   1   1  20      131.33      134.80      9.88 o 
   2   1  20      336.98      312.09     24.24 o 
   3   1  20      167.40      153.62     17.85 o 
   4   1  20      129.33      116.15     16.97 o 
   5   1  20       94.54       80.23     14.33 o 
   6   1  20       29.21       35.49     14.77 o 
  -5   2  20      137.60      148.77     20.94 o 
  -4   2  20      638.11      671.35     47.83 o 
  -3   2  20      213.37      213.34     15.65 o 
  -2   2  20      237.32      256.99     12.79 o 
  -1   2  20      260.98      273.25     11.26 o 
   0   2  20       68.15       78.14      5.71 o 
   1   2  20      233.10      246.61     12.83 o 
   2   2  20      188.57      213.60     14.35 o 
   3   2  20      273.19      266.47     22.26 o 
   4   2  20      614.22      618.01     44.52 o 
   5   2  20      189.23      188.00     22.48 o 
  -5   3  20       11.35        4.63     12.78 o 
  -4   3  20       21.94       14.55     13.22 o 
  -3   3  20      267.30      266.54     17.63 o 
  -2   3  20      129.81      137.88     10.17 o 
  -1   3  20      711.83      746.49     26.23 o 
   0   3  20       49.68       54.38      5.24 o 
   1   3  20      731.56      776.25     26.11 o 
   2   3  20      103.31      111.80     10.92 o 
   3   3  20      334.80      324.44     25.35 o 
   4   3  20       23.82       26.45     13.67 o 
   5   3  20       12.09       15.43     13.00 o 
  -5   4  20      524.63      551.23     41.00 o 
  -4   4  20      493.15      519.19     28.71 o 
  -3   4  20       94.73       91.77      8.35 o 
  -2   4  20       75.03       87.91      6.68 o 
  -1   4  20       35.36       40.65      7.00 o 
   0   4  20      458.60      486.08     20.76 o 
   1   4  20       42.92       45.14      5.52 o 
   2   4  20       74.89       83.22      7.26 o 
   3   4  20      119.85      112.14      8.25 o 
   4   4  20      633.22      670.03     44.08 o 
   5   4  20      457.48      485.99     37.69 o 
  -5   5  20       14.21       13.23      9.69 o 
  -4   5  20       71.57       59.79      9.89 o 
  -3   5  20       32.50       39.69      7.50 o 
  -2   5  20      506.10      511.67     19.95 o 
  -1   5  20      253.26      246.54     14.17 o 
   0   5  20      213.70      232.59     13.23 o 
   1   5  20      308.11      303.30     14.28 o 
   2   5  20      603.38      609.09     23.24 o 
   3   5  20       44.22       53.30      6.84 o 
   4   5  20       72.41       71.04     19.06 o 
   5   5  20       19.23       20.06     14.77 o 
  -4   6  20       52.81       55.52      8.52 o 
  -3   6  20      554.97      540.89     28.36 o 
  -2   6  20        9.06       11.44      7.36 o 
  -1   6  20      289.33      297.70     14.12 o 
   0   6  20      128.38      136.40     11.05 o 
   1   6  20      216.07      225.58     13.90 o 
   2   6  20        2.79       10.10      6.84 o 
   3   6  20      722.26      746.99     36.76 o 
   4   6  20       49.90       62.63     10.21 o 
  -3   7  20      229.01      226.23     18.15 o 
  -2   7  20      181.42      195.80     13.79 o 
  -1   7  20      212.15      208.80     14.21 o 
   0   7  20      333.25      318.38     15.92 o 
   1   7  20      301.94      306.18     14.32 o 
   2   7  20      256.05      276.80     13.76 o 
   3   7  20      308.60      319.82     15.02 o 
  -2   8  20      160.90      160.73     12.04 o 
  -1   8  20        1.72        6.75      8.09 o 
   0   8  20       66.21       69.04      8.61 o 
   1   8  20        4.36        7.80      7.76 o 
   2   8  20      127.27      113.78      9.67 o 
   1   0  21      366.31      371.23     20.41 o 
   2   0  21       33.44       28.43      8.40 o 
   3   0  21      307.68      314.74     27.55 o 
   4   0  21       22.79       15.21     13.67 o 
   5   0  21       65.07       75.38     14.55 o 
  -5   1  21      215.35      212.47     22.26 o 
  -4   1  21      359.16      366.31     30.64 o 
  -3   1  21       17.45       19.72      8.78 o 
  -2   1  21       11.99       17.84      8.15 o 
  -1   1  21       35.01       40.20      8.17 o 
   0   1  21       22.07       33.02      5.85 o 
   1   1  21       34.28       40.29      5.95 o 
   2   1  21       25.72       26.51      8.22 o 
   3   1  21        5.83        1.32     11.68 o 
   4   1  21      343.44      342.07     27.99 o 
   5   1  21      238.89      233.63     22.92 o 
  -5   2  21       29.63       33.94     14.77 o 
  -4   2  21      397.95      374.69     31.08 o 
  -3   2  21       74.63       68.56      9.74 o 
  -2   2  21      291.55      289.07     17.45 o 
  -1   2  21       51.34       59.32      8.80 o 
   0   2  21      185.78      209.64     11.35 o 
   1   2  21       57.65       63.05      6.43 o 
   2   2  21      266.12      263.60     25.13 o 
   3   2  21       69.02       68.77     14.55 o 
   4   2  21      386.88      381.52     31.52 o 
   5   2  21       27.21       23.14     13.67 o 
  -4   3  21       31.05       27.42     11.46 o 
  -3   3  21      137.32      137.15     13.56 o 
  -2   3  21       49.75       49.06      7.37 o 
  -1   3  21       90.64       98.57     10.13 o 
   0   3  21       27.64       31.63      7.95 o 
   1   3  21      102.48      110.61      8.73 o 
   2   3  21       51.13       53.85      7.61 o 
   3   3  21       92.94      106.68     16.09 o 
   4   3  21       42.74       44.52     14.33 o 
  -4   4  21       93.39      100.10     11.36 o 
  -3   4  21      251.24      253.54     13.94 o 
  -2   4  21      211.15      232.55     12.63 o 
  -1   4  21       93.65       96.58      8.31 o 
   0   4  21      521.08      519.69     22.18 o 
   2   4  21      160.39      175.60     13.67 o 
   3   4  21      250.62      253.91     24.02 o 
   4   4  21      121.21      131.80     17.19 o 
  -3   5  21       92.69       96.99      8.81 o 
  -2   5  21       53.88       70.83      9.82 o 
  -1   5  21       89.12       91.57      8.56 o 
   0   5  21       39.93       67.01      7.93 o 
   1   5  21       99.57      101.84      8.40 o 
   2   5  21       25.45       31.99      7.23 o 
   3   5  21       90.51      101.17     16.53 o 
  -3   6  21      148.57      152.63     14.65 o 
  -2   6  21       15.07       27.99      9.92 o 
  -1   6  21      483.96      524.71     21.54 o 
   0   6  21        4.84       13.04      7.36 o 
   1   6  21      422.00      456.98     21.37 o 
   2   6  21       32.86       36.38      7.30 o 
   3   6  21      144.45      147.03     17.52 o 
  -2   7  21      366.29      389.11     18.32 o 
  -1   7  21       14.25       24.01      8.06 o 
   0   7  21      117.17      134.77     10.55 o 
   1   7  21       29.18       28.55      7.80 o 
   2   7  21      349.76      377.77     22.56 o 
   0   0  22      583.38      657.69     45.18 o 
   1   0  22      192.30      196.02     14.80 o 
   2   0  22       41.64       44.38      9.02 o 
   3   0  22      590.33      610.77     31.08 o 
   4   0  22      124.05      118.58     16.97 o 
  -4   1  22       14.18       12.34     12.78 o 
  -3   1  22      133.61      139.47     12.80 o 
  -2   1  22      591.27      626.84     30.39 o 
  -1   1  22      366.41      391.44     32.62 o 
   0   1  22      444.08      474.92     24.08 o 
   1   1  22      455.12      481.41     24.23 o 
   2   1  22      533.67      570.49     30.37 o 
   3   1  22      148.38      140.18     18.73 o 
   4   1  22       15.99        5.29     14.11 o 
  -3   2  22      104.30      103.90     10.91 o 
  -2   2  22      323.82      338.19     20.73 o 
  -1   2  22      160.42      184.48     20.72 o 
   0   2  22       28.45       38.13     11.68 o 
   1   2  22      180.74      193.46     11.17 o 
   2   2  22      351.52      365.66     20.22 o 
  -3   3  22      282.99      284.42     18.37 o 
  -2   3  22      147.88      159.35     21.16 o 
   0   3  22       49.79       69.73      9.32 o 
   1   3  22      594.59      627.96     25.43 o 
   2   3  22      166.07      165.25     13.82 o 
   3   3  22      247.73      255.01     26.45 o 
  -3   4  22      154.78      155.61     20.50 o 
  -2   4  22       97.61       98.74     15.21 o 
  -1   4  22        0.17       12.56     12.78 o 
   0   4  22      170.55      192.28     15.24 o 
   1   4  22        3.39        6.68      8.28 o 
   2   4  22      118.71      108.00     15.43 o 
   3   4  22      139.62      128.50     19.62 o 
  -2   5  22      550.54      580.77     42.76 o 
  -1   5  22       25.55       44.08     13.00 o 
   0   5  22      524.01      545.50     28.52 o 
   1   5  22       20.25       29.25      9.11 o 
   2   5  22      425.66      461.74     25.06 o 
   1   0  23      880.35      954.79     64.58 o 
   2   0  23        3.22        1.92      8.91 o 
  -2   1  23      321.23      328.18     26.23 o 
  -1   1  23      102.52      101.39     13.67 o 
   0   1  23        4.03       11.02     10.58 o 
   1   1  23      119.73      125.85     16.97 o 
   2   1  23      297.41      294.54     18.76 o 
  -1   2  23      107.27      128.28     18.73 o 
   0   2  23     1146.99     1196.13     79.57 o 
   1   2  23      150.91      160.90     21.16 o 
  -1   3  23       55.74       73.62     13.44 o 
   0   3  23       45.28       66.34     13.00 o 
   1   3  23       35.67       44.74     14.55 o 
                                                 
